# Supplementary material for: Core Microbiota in Agricultural Soils and Their Potential Associations with Nutrient Cycling
Source: mSystems. 2019 Mar 26;4(2):e00313-18. doi: 10.1128/mSystems.00313-18 (PMC6435817; doi:10.1128/mSystems.00313-18)
Supplement: TABLE S1 [file mSystems.00313-18-st001.xlsx]

## Sheet: dat_ma
Table S1. List of core microbiota found in soil bacterial community of maize fields across eastern China. This list contains information on the relative abundance, ubiquity and taxonomic identity of each taxa, the Spearman correlation coefficient (p value <0.05) between the relative abundance of each core bacterial taxa with environmental predictors, and ecological cluster it was assigned to.
ID	Taxa	Abundance	Ubiquity	Soil pH	MAT	Ecological cluster	Phyla	Class	Order	Family	Genus	Species
1	OTU_5	1.54056	100	-0.372351		Low pH	Proteobacteria	Alphaproteobacteria	Sphingomonadales	Sphingomonadaceae	Sphingomonas
2	OTU_18	1.1251	100			Undetermined	Proteobacteria	Betaproteobacteria	Nitrosomonadales	Nitrosomonadaceae
3	OTU_4	1.03684	100	-0.632423		Low pH	Proteobacteria	Betaproteobacteria	SC-I-84
4	OTU_12	0.862423	100	0.563242	-0.218032	High pH	Chloroflexi	Anaerolineae	Anaerolineales	Anaerolineaceae
5	OTU_25	0.796704	100	0.399379	-0.462104	Low MAT	Acidobacteria	Blastocatellia	unidentified_Blastocatellia	Blastocatellaceae_(Subgroup_4)	RB41
6	OTU_107	0.781009	100	0.582196	-0.265462	High pH	Acidobacteria	Subgroup_6
7	OTU_33	0.640896	100	0.768482	-0.299873	High pH	Acidobacteria	Subgroup_6
8	OTU_29	0.591272	100	0.401344		High pH	Proteobacteria	Deltaproteobacteria	Desulfurellales	Desulfurellaceae	H16
9	OTU_40	0.532087	100	0.758468	-0.283087	High pH	Acidobacteria	Subgroup_6
10	OTU_20	0.495532	100	0.366154		High pH	Proteobacteria	Gammaproteobacteria	Xanthomonadales	Xanthomonadaceae	Lysobacter
11	OTU_130	0.479038	100	0.230655	-0.208733	High pH	Proteobacteria	Betaproteobacteria	Burkholderiales	Comamonadaceae	Piscinibacter
12	OTU_7	0.466682	100	0.239521	-0.593522	Low MAT	Actinobacteria	unidentified_Actinobacteria	Micrococcales	Micrococcaceae	Pseudarthrobacter	Pseudarthrobacter_oxydans
13	OTU_27	0.466454	100	0.423355	-0.315445	High pH	Proteobacteria	Alphaproteobacteria	Sphingomonadales	Sphingomonadaceae	Sphingomonas	Sphingomonas_daechungensis
14	OTU_26	0.450787	100	0.255774		High pH	Actinobacteria	unidentified_Actinobacteria	Propionibacteriales	Nocardioidaceae	Marmoricola
15	OTU_17	0.449874	100			Undetermined	Proteobacteria	Betaproteobacteria	Burkholderiales	Comamonadaceae	Ramlibacter
16	OTU_14	0.410038	100	-0.497562		Low pH	Proteobacteria	Alphaproteobacteria	Rhizobiales	Bradyrhizobiaceae	Bradyrhizobium	Bradyrhizobium_elkanii
17	OTU_6	0.366063	100	-0.491394	0.243839	Low pH	Firmicutes	Bacilli	Bacillales	Bacillaceae	Bacillus	Bacillus_fumarioli
18	OTU_43	0.364437	100			Undetermined	Bacteroidetes	Sphingobacteriia	Sphingobacteriales	Chitinophagaceae	Flavisolibacter
19	OTU_10	0.33884	100			Undetermined	Nitrospirae	Nitrospira	Nitrospirales	Nitrospiraceae	unidentified_Nitrospiraceae	Nitrospira_japonica
20	OTU_63	0.309191	100		-0.28057	Low MAT	Proteobacteria	Gammaproteobacteria	Xanthomonadales	Xanthomonadaceae
21	OTU_18082	0.305738	100	0.331138	-0.26767	High pH	Acidobacteria	Subgroup_6
22	OTU_35	0.302713	100	0.60411	-0.242927	High pH	Proteobacteria	Alphaproteobacteria	Rhodospirillales	Rhodospirillaceae	unidentified_Rhodospirillaceae	Rhodospirillales_bacterium_WX36
23	OTU_15313	0.302114	100	0.606424		High pH	Proteobacteria	Alphaproteobacteria	Sphingomonadales	Sphingomonadaceae	Sphingomonas
24	OTU_133	0.295236	100	0.487892	-0.349703	High pH	Actinobacteria	Thermoleophilia	Solirubrobacterales	Solirubrobacteraceae	Solirubrobacter
25	OTU_705	0.287817	100	0.506031	-0.342073	High pH	Chloroflexi	Anaerolineae	Anaerolineales	Anaerolineaceae
26	OTU_38	0.283736	100	0.399251	-0.448448	Low MAT	Chloroflexi	KD4-96
27	OTU_28	0.275575	100	0.549409	-0.418989	High pH	Proteobacteria	Gammaproteobacteria	Xanthomonadales	unidentified_Xanthomonadales	Steroidobacter
28	OTU_23	0.274776	100	-0.414865		Low pH	Proteobacteria	Alphaproteobacteria	Rhizobiales	Xanthobacteraceae
29	OTU_1455	0.264931	100		0.315227	High MAT	Nitrospirae	Nitrospira	Nitrospirales	Nitrospiraceae	unidentified_Nitrospiraceae
30	OTU_4508	0.245184	100	0.476816	-0.402761	High pH	Acidobacteria	Subgroup_6
31	OTU_77	0.236851	100	0.461384	-0.247007	High pH	Proteobacteria	Gammaproteobacteria	Xanthomonadales	unidentified_Xanthomonadales	Acidibacter
32	OTU_376	0.234083	100	-0.658908		Low pH	Acidobacteria	Solibacteres	Solibacterales	Solibacteraceae_(Subgroup_3)	Candidatus_Solibacter
33	OTU_28980	0.216933	100	0.591286	-0.28563	High pH	Proteobacteria	Alphaproteobacteria	Sphingomonadales	Sphingomonadaceae	Sphingomonas
34	OTU_45	0.213366	100	-0.250512		Low pH	Acidobacteria	Holophagae	Subgroup_7
35	OTU_137	0.211768	100		-0.382913	Low MAT	Proteobacteria	Betaproteobacteria	Burkholderiales	Oxalobacteraceae	Massilia	Massilia_timonae
36	OTU_672	0.211225	100	0.433238	-0.537487	Low MAT	Proteobacteria	Alphaproteobacteria	Sphingomonadales	Sphingomonadaceae	Sphingomonas
37	OTU_24619	0.21094	100	0.30611		High pH	Proteobacteria	Betaproteobacteria	Burkholderiales	Comamonadaceae	Ramlibacter
38	OTU_27350	0.209199	100	0.378347	-0.608774	Low MAT	Gemmatimonadetes	unidentified_Gemmatimonadetes	Gemmatimonadales	Gemmatimonadaceae
39	OTU_26512	0.208943	100	0.794139	-0.427005	High pH	Acidobacteria	Subgroup_6
40	OTU_53	0.208657	100			Undetermined	Proteobacteria	Alphaproteobacteria	Caulobacterales	Caulobacteraceae	Phenylobacterium
41	OTU_86	0.206374	100	0.384984		High pH	Actinobacteria	Thermoleophilia	Gaiellales	Gaiellaceae	Gaiella
42	OTU_60	0.199526	100	0.490261		High pH	Acidobacteria	Subgroup_6
43	OTU_17905	0.199069	100	-0.176368		Low pH	Acidobacteria	Subgroup_6
44	OTU_1629	0.198213	100	0.337946	-0.348417	Low MAT	Proteobacteria	Alphaproteobacteria	Sphingomonadales	Sphingomonadaceae	Sphingomonas
45	OTU_24706	0.197585	100		-0.286421	Low MAT	Acidobacteria	Subgroup_6
46	OTU_113	0.197357	100			Undetermined	Actinobacteria	unidentified_Actinobacteria	Streptomycetales	Streptomycetaceae	Streptomyces	Streptomyces_prunicolor
47	OTU_148	0.195074	100	0.35785	-0.372849	Low MAT	Proteobacteria	Alphaproteobacteria	Rhizobiales	Methylobacteriaceae	Microvirga	Microvirga_vignae
48	OTU_1715	0.193419	100	0.382525	-0.438747	Low MAT	Chloroflexi	KD4-96
49	OTU_140	0.183802	100	0.435785	-0.291908	High pH	Proteobacteria	Betaproteobacteria	TRA3-20
50	OTU_72	0.182832	100	0.536166		High pH	Proteobacteria	Betaproteobacteria	Nitrosomonadales	Nitrosomonadaceae
51	OTU_13229	0.181548	100	0.356111	-0.19483	High pH	Actinobacteria	unidentified_Actinobacteria	Propionibacteriales	Nocardioidaceae	Nocardioides
52	OTU_438	0.176582	100	0.548781	-0.184748	High pH	Acidobacteria	Subgroup_6
53	OTU_2128	0.176354	100	0.225371	-0.236146	Low MAT	Bacteroidetes	Sphingobacteriia	Sphingobacteriales	Chitinophagaceae	Terrimonas
54	OTU_264	0.174471	100	0.675574	-0.393494	High pH	Acidobacteria	Holophagae	Subgroup_10	ABS-19
55	OTU_8689	0.174357	100	0.408587	-0.673535	Low MAT	Gemmatimonadetes	unidentified_Gemmatimonadetes	Gemmatimonadales	Gemmatimonadaceae
56	OTU_78	0.173358	100	0.380455		High pH	Nitrospirae	Nitrospira	Nitrospirales	0319-6A21
57	OTU_221	0.173187	100	0.562025		High pH	Proteobacteria	Gammaproteobacteria	Xanthomonadales	Xanthomonadaceae	Lysobacter	Lysobacter_soli
58	OTU_83	0.170847	100			Undetermined	Proteobacteria	Betaproteobacteria	Nitrosomonadales	Nitrosomonadaceae	Nitrosospira
59	OTU_135	0.170276	100	0.379386		High pH	Acidobacteria	Subgroup_6
60	OTU_125	0.169163	100	0.721254	-0.437608	High pH	Acidobacteria	Subgroup_6
61	OTU_472	0.168678	100	0.493758		High pH	Actinobacteria	Thermoleophilia	Gaiellales	Gaiellaceae	Gaiella
62	OTU_11977	0.16591	100	0.583913		High pH	Chloroflexi	Anaerolineae	Anaerolineales	Anaerolineaceae
63	OTU_100	0.164826	100		0.254069	High MAT	Nitrospirae	Nitrospira	Nitrospirales	0319-6A21
64	OTU_62	0.163741	100	0.351235		High pH	Acidobacteria	Subgroup_6
65	OTU_222	0.163313	100	0.680435		High pH	Proteobacteria	Betaproteobacteria	TRA3-20
66	OTU_92	0.163313	100	0.726512		High pH	Acidobacteria	Subgroup_6
67	OTU_71	0.161373	100	0.371888		High pH	Proteobacteria	Alphaproteobacteria	Sphingomonadales	Sphingomonadaceae	Sphingomonas
68	OTU_1029	0.159404	100	0.32571	-0.523098	Low MAT	Acidobacteria	Blastocatellia	unidentified_Blastocatellia	Blastocatellaceae_(Subgroup_4)	RB41
69	OTU_179	0.155894	100	0.233281	-0.392664	Low MAT	Gemmatimonadetes	unidentified_Gemmatimonadetes	Gemmatimonadales	Gemmatimonadaceae
70	OTU_48	0.152098	100	0.635689	-0.327185	High pH	Proteobacteria	Alphaproteobacteria	Rhodospirillales	I-10
71	OTU_127	0.151356	100	-0.429918		Low pH	Proteobacteria	Betaproteobacteria	Nitrosomonadales	Nitrosomonadaceae
72	OTU_9278	0.149701	100			Undetermined	Actinobacteria	unidentified_Actinobacteria	Micrococcales	Intrasporangiaceae	Oryzihumus	Oryzihumus_leptocrescens
73	OTU_211	0.149273	100	-0.488621	0.21728	Low pH	Actinobacteria	unidentified_Actinobacteria	Corynebacteriales	Mycobacteriaceae	Mycobacterium
74	OTU_32	0.148132	100	0.312633	-0.646492	Low MAT	Actinobacteria	unidentified_Actinobacteria	Frankiales	Geodermatophilaceae	Blastococcus
75	OTU_58	0.145735	100		-0.312937	Low MAT	Proteobacteria	Gammaproteobacteria	Xanthomonadales	Xanthomonadaceae	Arenimonas
76	OTU_176	0.144422	100	-0.213835	-0.338306	Low MAT	Proteobacteria	Alphaproteobacteria	Rhizobiales	Hyphomicrobiaceae	Devosia
77	OTU_134	0.142396	100	-0.442242		Low pH	Actinobacteria	Thermoleophilia	Gaiellales
78	OTU_160	0.138658	100	-0.233189		Low pH	Proteobacteria	Alphaproteobacteria	Rhodospirillales	unidentified_Rhodospirillales	Reyranella
79	OTU_47	0.136917	100	0.573499	-0.452615	High pH	Acidobacteria	Blastocatellia	unidentified_Blastocatellia	Blastocatellaceae_(Subgroup_4)
80	OTU_44	0.136546	100	0.660242	-0.238507	High pH	Proteobacteria	Gammaproteobacteria	Xanthomonadales
81	OTU_105	0.135319	100			Undetermined	Proteobacteria	Alphaproteobacteria	Rhizobiales	Rhodobiaceae
82	OTU_697	0.132066	100	0.47453		High pH	Proteobacteria	Betaproteobacteria	Nitrosomonadales	Nitrosomonadaceae
83	OTU_16	0.130753	100	0.469197		High pH	Proteobacteria	Gammaproteobacteria	Xanthomonadales	unidentified_Xanthomonadales	unidentified_Xanthomonadales	Steroidobacter_sp._WWH78
84	OTU_8320	0.128584	100	0.384022	-0.228061	High pH	Proteobacteria	Betaproteobacteria	Burkholderiales	Comamonadaceae
85	OTU_23191	0.128185	100		0.231278	High MAT	Proteobacteria	Deltaproteobacteria	Desulfurellales	Desulfurellaceae	H16
86	OTU_65	0.126216	100	0.262178	-0.236823	High pH	Proteobacteria	Deltaproteobacteria	Myxococcales	Archangiaceae	Archangium
87	OTU_75	0.12536	100	0.402205		High pH	Bacteroidetes	Cytophagia	Cytophagales	Cytophagaceae
88	OTU_23240	0.125103	100	-0.213295		Low pH	Proteobacteria	Betaproteobacteria	Burkholderiales	Oxalobacteraceae
89	OTU_31754	0.123448	100			Undetermined	Acidobacteria	Subgroup_6
90	OTU_80	0.123362	100	0.626182	-0.20493	High pH	Acidobacteria	Subgroup_6	unidentified_Subgroup_6	unidentified_Subgroup_6
91	OTU_165	0.120366	100		-0.218136	Low MAT	Proteobacteria	Alphaproteobacteria	Rhizobiales	Phyllobacteriaceae	Mesorhizobium
92	OTU_298	0.120338	100	0.3925	-0.345967	High pH	Planctomycetes	Phycisphaerae	Tepidisphaerales	Tepidisphaeraceae
93	OTU_142	0.119481	100	0.539431		High pH	Proteobacteria	Betaproteobacteria	Burkholderiales	Comamonadaceae
94	OTU_70	0.119396	100	-0.430913		Low pH	Actinobacteria	unidentified_Actinobacteria	Propionibacteriales	Nocardioidaceae	Nocardioides
95	OTU_132	0.119339	100	0.353179	-0.525593	Low MAT	Gemmatimonadetes	unidentified_Gemmatimonadetes	Gemmatimonadales	Gemmatimonadaceae
96	OTU_335	0.117969	100			Undetermined	Acidobacteria	Holophagae	Subgroup_7
97	OTU_272	0.113803	100	0.275223	-0.288191	Low MAT	Acidobacteria	Solibacteres	Solibacterales	Solibacteraceae_(Subgroup_3)	Bryobacter
98	OTU_17531	0.112033	100	0.667599	-0.436818	High pH	Proteobacteria	Betaproteobacteria	Nitrosomonadales	Nitrosomonadaceae
99	OTU_300	0.108723	100	0.559335	-0.324366	High pH	Actinobacteria	Thermoleophilia	Gaiellales	Gaiellaceae	Gaiella
100	OTU_224	0.106298	100		-0.200843	Low MAT	Proteobacteria	Alphaproteobacteria	Sphingomonadales	Erythrobacteraceae	Porphyrobacter
101	OTU_537	0.105727	100	0.542331	-0.417822	High pH	Verrucomicrobia	Opitutae	Opitutales	Opitutaceae	Opitutus
102	OTU_225	0.103644	100		0.265792	High MAT	Acidobacteria	Subgroup_5
103	OTU_846	0.103244	100	0.639697	-0.459421	High pH	Proteobacteria	Alphaproteobacteria	Sphingomonadales	Ellin6055
104	OTU_194	0.101789	100	-0.211009		Low pH	Proteobacteria	Alphaproteobacteria	Rhizobiales	Xanthobacteraceae	Variibacter
105	OTU_11955	0.0989067	100	0.596157	-0.239742	High pH	Proteobacteria	Betaproteobacteria	Nitrosomonadales	Nitrosomonadaceae
106	OTU_262	0.0984502	100		-0.366319	Low MAT	Gemmatimonadetes	unidentified_Gemmatimonadetes	Gemmatimonadales	Gemmatimonadaceae	Gemmatimonas
107	OTU_154	0.096738	100			Undetermined	Proteobacteria	Deltaproteobacteria	Myxococcales	Haliangiaceae	Haliangium
108	OTU_276	0.0964812	100	0.433758		High pH	Chloroflexi	Anaerolineae	Anaerolineales	Anaerolineaceae
109	OTU_267	0.0955679	100	0.392205	-0.525282	Low MAT	Actinobacteria	Thermoleophilia	Solirubrobacterales	288-2
110	OTU_14503	0.0936275	100	0.185009		High pH	Acidobacteria	Subgroup_6
111	OTU_340	0.0924861	100			Undetermined	Proteobacteria	Deltaproteobacteria	Desulfurellales	Desulfurellaceae	H16
112	OTU_23083	0.0924575	100	0.472194	-0.35158	High pH	Proteobacteria	Betaproteobacteria	Burkholderiales	Comamonadaceae
113	OTU_2243	0.0894327	100	0.342835		High pH	Acidobacteria	Subgroup_6
114	OTU_172	0.0874636	100	0.272668	-0.398913	Low MAT	Bacteroidetes	Sphingobacteriia	Sphingobacteriales	Chitinophagaceae	Flavitalea
115	OTU_143	0.0864934	100	0.513827	-0.374812	High pH	Acidobacteria	Holophagae	Subgroup_7
116	OTU_8135	0.0861225	100		-0.181761	Low MAT	Proteobacteria	Deltaproteobacteria	Myxococcales	Haliangiaceae	Haliangium
117	OTU_2969	0.0858371	100	0.551897	-0.232536	High pH	Acidobacteria	Subgroup_6
118	OTU_12463	0.0856373	100	-0.604921		Low pH	Actinobacteria	unidentified_Actinobacteria	Streptomycetales	Streptomycetaceae	Streptomyces
119	OTU_2515	0.0854947	100		-0.203368	Low MAT	Bacteroidetes	Sphingobacteriia	Sphingobacteriales	Chitinophagaceae	Flavisolibacter
120	OTU_146	0.0852094	100	0.470527	-0.243363	High pH	Nitrospirae	Nitrospira	Nitrospirales	0319-6A21
121	OTU_515	0.0840394	100			Undetermined	Actinobacteria	unidentified_Actinobacteria	Micrococcales	Microbacteriaceae	Microbacterium
122	OTU_30016	0.0828979	100	-0.683275		Low pH	Proteobacteria	Alphaproteobacteria	Rhizobiales	unidentified_Rhizobiales	Rhizomicrobium
123	OTU_790	0.0812428	100	0.457801	-0.234492	High pH	Acidobacteria	Subgroup_6
124	OTU_487	0.080187	100	-0.218969	0.286153	High MAT	Acidobacteria	Subgroup_5
125	OTU_540	0.0798445	100	0.288162		High pH	Acidobacteria	Subgroup_6
126	OTU_679	0.0797018	100		-0.267735	Low MAT	Actinobacteria	Thermoleophilia	Solirubrobacterales	Elev-16S-1332
127	OTU_6881	0.0772762	100	0.602886	-0.201718	High pH	Acidobacteria	Subgroup_6
128	OTU_147	0.0749362	100	-0.354307	0.319038	Low pH	Actinobacteria	unidentified_Actinobacteria	Micrococcales	Intrasporangiaceae	Terrabacter
129	OTU_200	0.0747938	100	0.257388		High pH	Proteobacteria	Alphaproteobacteria	Rhizobiales	Rhizobiaceae	Ensifer	Ensifer_adhaerens
130	OTU_6162	0.0742229	100	-0.696659	0.217239	Low pH	Actinobacteria	Thermoleophilia	Gaiellales
131	OTU_104	0.0729674	100			Undetermined	Proteobacteria	Deltaproteobacteria	Desulfuromonadales	Geobacteraceae	Geobacter	Geobacter_sp._M18
132	OTU_24721	0.0713979	100	0.317977		High pH	Actinobacteria	unidentified_Actinobacteria	Propionibacteriales	Nocardioidaceae
133	OTU_12084	0.0709697	100			Undetermined	Proteobacteria	Betaproteobacteria	Burkholderiales	Comamonadaceae
134	OTU_29587	0.0699425	100	0.520665	-0.48009	High pH	Acidobacteria	Holophagae	Subgroup_7
135	OTU_4197	0.0697712	100	0.252483		High pH	Actinobacteria	unidentified_Actinobacteria	Micrococcales	Microbacteriaceae	Agromyces
136	OTU_117	0.0694859	100		-0.253095	Low MAT	Proteobacteria	Betaproteobacteria	Burkholderiales	Oxalobacteraceae	Pseudoduganella
137	OTU_16558	0.0681161	100	0.297826	-0.428042	Low MAT	Proteobacteria	Betaproteobacteria	Burkholderiales	Comamonadaceae
138	OTU_15710	0.0674029	100	0.539649	-0.28625	High pH	Acidobacteria	Subgroup_6
139	OTU_1682	0.0662328	100	-0.268723		Low pH	Proteobacteria	Alphaproteobacteria	Sphingomonadales	Sphingomonadaceae	Sphingomonas
140	OTU_536	0.0629225	100	-0.398854		Low pH	Proteobacteria	Alphaproteobacteria	Rhodospirillales	DA111
141	OTU_228	0.0615242	100		0.259149	High MAT	Latescibacteria
142	OTU_321	0.0599832	100	0.22694		High pH	Actinobacteria	Thermoleophilia	Solirubrobacterales	Elev-16S-1332
143	OTU_2752	0.0592985	100	0.387521	-0.182393	High pH	Proteobacteria	Deltaproteobacteria	Myxococcales	Myxococcaceae	Myxococcus
144	OTU_24571	0.0551606	100			Undetermined	Proteobacteria	Alphaproteobacteria	Rhizobiales	Hyphomicrobiaceae	Rhodoplanes
145	OTU_128	0.0539622	100		0.203626	High MAT	Acidobacteria	Subgroup_11
146	OTU_1045	0.0517077	100	0.479293	-0.194395	High pH	Acidobacteria	Subgroup_6
147	OTU_6282	0.0513654	100	0.242794		High pH	Proteobacteria	Betaproteobacteria	TRA3-20
148	OTU_8786	0.0512227	100	0.578966	-0.284886	High pH	Acidobacteria	Subgroup_6	unidentified_Subgroup_6	unidentified_Subgroup_6	unidentified_Subgroup_6	Acidobacteria_bacterium_CB_286339
149	OTU_2083	0.0466568	100			Undetermined	Firmicutes	Bacilli	Bacillales	Bacillaceae	Bacillus
150	OTU_586	0.0413491	100			Undetermined	Armatimonadetes	Chthonomonadetes	Chthonomonadales
151	OTU_8992	0.0398651	100			Undetermined	Proteobacteria	Deltaproteobacteria	Myxococcales
152	OTU_700	0.0390661	100	-0.321227		Low pH	Proteobacteria	Alphaproteobacteria	Caulobacterales	Caulobacteraceae	Phenylobacterium
153	OTU_8696	0.0388094	100		-0.440046	Low MAT	Proteobacteria	Gammaproteobacteria	Xanthomonadales	unidentified_Xanthomonadales	Acidibacter
154	OTU_30431	0.0315614	100	0.280924	-0.352594	Low MAT	Acidobacteria	Subgroup_6
155	OTU_722	0.0274235	100		0.195677	High MAT	Actinobacteria	Acidimicrobiia	Acidimicrobiales
156	OTU_31	0.304243	99.2063	-0.553742		Low pH	Verrucomicrobia	Spartobacteria	Chthoniobacterales	DA101_soil_group
157	OTU_29476	0.265411	99.2063	-0.524539		Low pH	Proteobacteria	Alphaproteobacteria	Sphingomonadales	Sphingomonadaceae	Sphingomonas
158	OTU_19	0.251604	99.2063	0.551954		High pH	Proteobacteria	Betaproteobacteria	Nitrosomonadales	Nitrosomonadaceae
159	OTU_21	0.251028	99.2063			Undetermined	Bacteroidetes	Sphingobacteriia	Sphingobacteriales	Chitinophagaceae
160	OTU_2	0.241795	99.2063			Undetermined	Proteobacteria	Alphaproteobacteria	Rhizobiales	Phyllobacteriaceae	Phyllobacterium
161	OTU_426	0.214756	99.2063	0.525472		High pH	Proteobacteria	Gammaproteobacteria	Xanthomonadales	Xanthomonadaceae	Lysobacter
162	OTU_112	0.186538	99.2063	0.498949	-0.29622	High pH	Proteobacteria	Gammaproteobacteria	Xanthomonadales
163	OTU_73	0.18231	99.2063	-0.415055	-0.195903	Low pH	Proteobacteria	Betaproteobacteria	SC-I-84
164	OTU_278	0.161858	99.2063	0.606053		High pH	Gemmatimonadetes	unidentified_Gemmatimonadetes	Gemmatimonadales	Gemmatimonadaceae
165	OTU_115	0.158953	99.2063		-0.399801	Low MAT	Proteobacteria	Alphaproteobacteria	Rhizobiales	Xanthobacteraceae	Variibacter
166	OTU_9675	0.14132	99.2063	0.750201	-0.354255	High pH	Acidobacteria	Subgroup_6
167	OTU_89	0.134158	99.2063	0.473637	-0.33816	High pH	Actinobacteria	unidentified_Actinobacteria	Propionibacteriales	Nocardioidaceae	Nocardioides
168	OTU_17728	0.133726	99.2063	-0.25542		Low pH	Firmicutes	Bacilli	Bacillales	Bacillaceae	Bacillus
169	OTU_11	0.132748	99.2063	0.406571		High pH	Proteobacteria	Gammaproteobacteria	Xanthomonadales
170	OTU_166	0.131368	99.2063	0.702728	-0.370431	High pH	Acidobacteria	Holophagae	Subgroup_7
171	OTU_505	0.122451	99.2063	-0.602578		Low pH	Acidobacteria	Solibacteres	Solibacterales	Solibacteraceae_(Subgroup_3)	Candidatus_Solibacter
172	OTU_187	0.119689	99.2063	-0.746183		Low pH	Actinobacteria	Thermoleophilia	Gaiellales
173	OTU_108	0.116353	99.2063	-0.670589	0.229686	Low pH	Actinobacteria	unidentified_Actinobacteria	Frankiales
174	OTU_347	0.112671	99.2063		-0.258637	Low MAT	Acidobacteria	Blastocatellia	unidentified_Blastocatellia	Blastocatellaceae_(Subgroup_4)	RB41
175	OTU_453	0.112009	99.2063	-0.214322	-0.364148	Low MAT	Actinobacteria	Thermoleophilia	Solirubrobacterales	Elev-16S-1332
176	OTU_220	0.111549	99.2063	0.660977		High pH	Acidobacteria	Subgroup_6
177	OTU_51	0.0941177	99.2063	-0.427273		Low pH	Proteobacteria	Betaproteobacteria	Nitrosomonadales	Nitrosomonadaceae
178	OTU_1349	0.0940889	99.2063		-0.42769	Low MAT	Acidobacteria	Holophagae	Subgroup_7
179	OTU_326	0.0882785	99.2063	0.725883	-0.244288	High pH	Planctomycetes	Phycisphaerae	Tepidisphaerales	Tepidisphaeraceae
180	OTU_20878	0.0867252	99.2063	0.32444	-0.245998	High pH	Chloroflexi	Anaerolineae	Anaerolineales	Anaerolineaceae
181	OTU_1127	0.0840789	99.2063	0.72963		High pH	Acidobacteria	Subgroup_6
182	OTU_36	0.081375	99.2063			Undetermined	Proteobacteria	Betaproteobacteria	SC-I-84
183	OTU_452	0.0810873	99.2063	0.434704	-0.235892	High pH	Bacteroidetes	Sphingobacteriia	Sphingobacteriales	Chitinophagaceae	Terrimonas
184	OTU_8671	0.0790738	99.2063			Undetermined	Nitrospirae	Nitrospira	Nitrospirales	0319-6A21
185	OTU_668	0.078441	99.2063			Undetermined	Proteobacteria	Alphaproteobacteria	Rhizobiales	Xanthobacteraceae
186	OTU_332	0.0779233	99.2063	0.335722	-0.366078	Low MAT	Actinobacteria	Thermoleophilia	Gaiellales
187	OTU_213	0.0778945	99.2063	-0.289697		Low pH	Bacteroidetes	Sphingobacteriia	Sphingobacteriales	Chitinophagaceae
188	OTU_292	0.074903	99.2063			Undetermined	Actinobacteria	unidentified_Actinobacteria	Streptomycetales	Streptomycetaceae	Streptomyces
189	OTU_208	0.0739825	99.2063			Undetermined	Firmicutes	Bacilli	Bacillales	Bacillaceae	Bacillus
190	OTU_6287	0.0730333	99.2063		-0.283611	Low MAT	Gemmatimonadetes	unidentified_Gemmatimonadetes	Gemmatimonadales	Gemmatimonadaceae	Gemmatimonas
191	OTU_374	0.0729757	99.2063	0.498421	-0.346899	High pH	Proteobacteria	Betaproteobacteria	TRA3-20
192	OTU_15926	0.0728607	99.2063	0.553036	-0.501526	High pH	Acidobacteria	Subgroup_6
193	OTU_8517	0.0713074	99.2063	0.517075		High pH	Actinobacteria	Thermoleophilia	Gaiellales	Gaiellaceae	Gaiella
194	OTU_1790	0.0704156	99.2063		-0.2555	Low MAT	Firmicutes	Bacilli	Bacillales	Planococcaceae	Sporosarcina
195	OTU_306	0.0703006	99.2063	0.330855		High pH	Proteobacteria	Deltaproteobacteria	NB1-j
196	OTU_174	0.0686323	99.2063	0.394178	-0.455973	Low MAT	Proteobacteria	Alphaproteobacteria	Rhizobiales	KF-JG30-B3
197	OTU_704	0.0669927	99.2063	0.437045	-0.329455	High pH	Gemmatimonadetes	unidentified_Gemmatimonadetes	Gemmatimonadales	Gemmatimonadaceae	unidentified_Gemmatimonadaceae	Gemmatimonadetes_bacterium_LX87
198	OTU_1180	0.0658133	99.2063		-0.320616	Low MAT	Bacteroidetes	Sphingobacteriia	Sphingobacteriales	Chitinophagaceae	Niastella
199	OTU_270	0.0652381	99.2063	0.603593	-0.394459	High pH	Gemmatimonadetes	unidentified_Gemmatimonadetes	Gemmatimonadales	Gemmatimonadaceae
200	OTU_9635	0.0630522	99.2063			Undetermined	Bacteroidetes	Sphingobacteriia	Sphingobacteriales	Chitinophagaceae	Flavisolibacter
201	OTU_19895	0.0615562	99.2063	-0.424472		Low pH	Proteobacteria	Alphaproteobacteria	Rhizobiales	Xanthobacteraceae	Pseudolabrys
202	OTU_625	0.0606934	99.2063	0.319421	-0.471172	Low MAT	Thermomicrobia	unidentified_Thermomicrobia	JG30-KF-CM45
203	OTU_236	0.0602618	99.2063	0.44504		High pH	Proteobacteria	Deltaproteobacteria	Desulfurellales	Desulfurellaceae	H16
204	OTU_3891	0.0593989	99.2063	-0.43649		Low pH	Proteobacteria	Alphaproteobacteria	Rhizobiales	Xanthobacteraceae	Pseudolabrys
205	OTU_1720	0.0575867	99.2063	0.663379	-0.258232	High pH	Acidobacteria	Subgroup_6
206	OTU_24537	0.0574141	99.2063	0.27602	-0.314911	Low MAT	Bacteroidetes	Sphingobacteriia	Sphingobacteriales	Chitinophagaceae	Flavisolibacter
207	OTU_25005	0.0572991	99.2063	0.437897	-0.235726	High pH	Acidobacteria	Subgroup_6
208	OTU_979	0.0563787	99.2063	-0.31451	0.175503	Low pH	Actinobacteria	Thermoleophilia	Solirubrobacterales
209	OTU_234	0.0558895	99.2063	-0.437089	0.177007	Low pH	Proteobacteria	Gammaproteobacteria	Xanthomonadales	unidentified_Xanthomonadales	Acidibacter
210	OTU_8087	0.0557458	99.2063		-0.183254	Low MAT	Proteobacteria	Alphaproteobacteria	Rhizobiales	BCf3-20
211	OTU_288	0.0539911	99.2063	0.282195		High pH	Proteobacteria	Deltaproteobacteria	NB1-j
212	OTU_580	0.0500504	99.2063	0.229946		High pH	Actinobacteria	Thermoleophilia	Gaiellales
213	OTU_25470	0.0499929	99.2063	0.562451	-0.220383	High pH	Acidobacteria	Subgroup_6
214	OTU_20683	0.0499929	99.2063	0.666678		High pH	Acidobacteria	Subgroup_6
215	OTU_327	0.0488999	99.2063	0.26273	-0.432717	Low MAT	Proteobacteria	Alphaproteobacteria	Rhizobiales	Rhodobiaceae
216	OTU_604	0.0488711	99.2063		-0.228533	Low MAT	Verrucomicrobia	OPB35_soil_group
217	OTU_711	0.0485834	99.2063	0.431581		High pH	Chloroflexi	Chloroflexia	Chloroflexales	Roseiflexaceae	Roseiflexus
218	OTU_5969	0.0485546	99.2063			Undetermined	Chloroflexi	KD4-96
219	OTU_98	0.0484685	99.2063	0.192183		High pH	Acidobacteria	Subgroup_17
220	OTU_20022	0.0483246	99.2063			Undetermined	Proteobacteria	Alphaproteobacteria	Sphingomonadales	Sphingomonadaceae	Novosphingobium
221	OTU_265	0.0453618	99.2063		0.326264	High MAT	Proteobacteria	Deltaproteobacteria	Desulfurellales	Desulfurellaceae	H16
222	OTU_344	0.043981	99.2063	0.329999		High pH	Proteobacteria	Alphaproteobacteria	Rhizobiales	Hyphomicrobiaceae	Pedomicrobium
223	OTU_9467	0.0432331	99.2063			Undetermined	Actinobacteria	unidentified_Actinobacteria	Micromonosporales	Micromonosporaceae
224	OTU_218	0.0427156	99.2063	0.222093	-0.266265	Low MAT	Proteobacteria	Betaproteobacteria	Nitrosomonadales	Nitrosomonadaceae
225	OTU_379	0.0403855	99.2063	0.416893	-0.421239	Low MAT	Chloroflexi	TK10
226	OTU_23738	0.0398103	99.2063		-0.378849	Low MAT	Acidobacteria	Subgroup_6
227	OTU_9756	0.0392061	99.2063			Undetermined	Proteobacteria	Betaproteobacteria	SC-I-84
228	OTU_338	0.0388035	99.2063		0.320033	High MAT	Proteobacteria	Deltaproteobacteria	Desulfurellales	Desulfurellaceae	H16	delta_proteobacterium_WX152
229	OTU_1175	0.0385158	99.2063			Undetermined	Latescibacteria
230	OTU_22140	0.0384008	99.2063	0.418519		High pH	Acidobacteria	Blastocatellia	unidentified_Blastocatellia	Blastocatellaceae_(Subgroup_4)	DS-100
231	OTU_888	0.0378543	99.2063	-0.548286		Low pH	Actinobacteria	Acidimicrobiia	Acidimicrobiales
232	OTU_25787	0.0356105	99.2063	0.199502	-0.347849	Low MAT	Proteobacteria	Gammaproteobacteria	Pseudomonadales	Pseudomonadaceae	Pseudomonas
233	OTU_591	0.0354093	99.2063	0.604459		High pH	Acidobacteria	Subgroup_17
234	OTU_478	0.0327054	99.2063		-0.35438	Low MAT	Proteobacteria	Alphaproteobacteria	Rhodospirillales	unidentified_Rhodospirillales	Reyranella
235	OTU_5927	0.0321014	99.2063	0.20445		High pH	Chloroflexi	TK10
236	OTU_1928	0.0267226	99.2063		0.27206	High MAT	Proteobacteria	Deltaproteobacteria	Desulfurellales	Desulfurellaceae	H16
237	OTU_4617	0.0266649	99.2063		0.274566	High MAT	Proteobacteria	Deltaproteobacteria	Desulfurellales	Desulfurellaceae	H16
238	OTU_13	0.272451	98.4127	0.468125	-0.214939	High pH	Proteobacteria	Betaproteobacteria	Burkholderiales	Alcaligenaceae
239	OTU_13947	0.214343	98.4127	-0.421688		Low pH	Proteobacteria	Gammaproteobacteria	Xanthomonadales	Xanthomonadaceae	Dyella
240	OTU_29177	0.14275	98.4127	-0.540273		Low pH	Proteobacteria	Alphaproteobacteria	Sphingomonadales	Sphingomonadaceae	Sphingomonas
241	OTU_30248	0.137415	98.4127	0.629025	-0.339114	High pH	Chloroflexi	Anaerolineae	Anaerolineales	Anaerolineaceae
242	OTU_13444	0.132601	98.4127		-0.240498	Low MAT	Proteobacteria	Gammaproteobacteria	Xanthomonadales	Xanthomonadaceae
243	OTU_21515	0.123786	98.4127	0.669067		High pH	Proteobacteria	Betaproteobacteria	SC-I-84
244	OTU_168	0.110941	98.4127	0.331454	-0.579808	Low MAT	Thermomicrobia	unidentified_Thermomicrobia	JG30-KF-CM45
245	OTU_145	0.109491	98.4127	0.734365	-0.39221	High pH	Acidobacteria	Subgroup_6
246	OTU_305	0.100444	98.4127	-0.651315		Low pH	Proteobacteria	Alphaproteobacteria	Rhizobiales	unidentified_Rhizobiales	Rhizomicrobium
247	OTU_246	0.0977183	98.4127			Undetermined	Acidobacteria	Blastocatellia	unidentified_Blastocatellia	Blastocatellaceae_(Subgroup_4)
248	OTU_290	0.0881495	98.4127		0.353716	High MAT	Proteobacteria	Betaproteobacteria	Burkholderiales	Burkholderiaceae	Cupriavidus
249	OTU_27411	0.0845249	98.4127	0.510719	-0.272813	High pH	Actinobacteria	unidentified_Actinobacteria	Propionibacteriales	Nocardioidaceae	Nocardioides
250	OTU_138	0.0796826	98.4127	0.252266		High pH	Proteobacteria	Gammaproteobacteria	Xanthomonadales	Xanthomonadaceae	Pseudoxanthomonas	Pseudoxanthomonas_mexicana
251	OTU_1412	0.0727813	98.4127	-0.419199		Low pH	Verrucomicrobia	OPB35_soil_group
252	OTU_24859	0.0711287	98.4127	-0.710819		Low pH	Actinobacteria	Thermoleophilia	Gaiellales
253	OTU_13967	0.0653872	98.4127	-0.289282		Low pH	Proteobacteria	Betaproteobacteria	SC-I-84
254	OTU_466	0.0646333	98.4127	0.588751		High pH	Proteobacteria	Alphaproteobacteria	Sphingomonadales	Erythrobacteraceae	Altererythrobacter
255	OTU_14508	0.0636185	98.4127	0.392409	-0.322436	High pH	Acidobacteria	Holophagae	Subgroup_10	ABS-19
256	OTU_212	0.0621977	98.4127	0.188646		High pH	Bacteroidetes	Sphingobacteriia	Sphingobacteriales	Saprospiraceae
257	OTU_5481	0.0613857	98.4127	0.458916		High pH	Actinobacteria	unidentified_Actinobacteria	Micrococcales	Intrasporangiaceae
258	OTU_687	0.0608929	98.4127		-0.483701	Low MAT	Actinobacteria	unidentified_Actinobacteria	Micromonosporales	Micromonosporaceae	Actinoplanes	Actinoplanes_digitatis
259	OTU_397	0.0592982	98.4127			Undetermined	Firmicutes	Bacilli	Bacillales	Alicyclobacillaceae	Tumebacillus
260	OTU_21145	0.059182	98.4127			Undetermined	Proteobacteria	Alphaproteobacteria	Sphingomonadales	Sphingomonadaceae	Sphingomonas	Sphingomonas_changbaiensis
261	OTU_410	0.058254	98.4127	0.588978	-0.259071	High pH	Actinobacteria	Acidimicrobiia	Acidimicrobiales	Iamiaceae	Iamia
262	OTU_1068	0.0577611	98.4127			Undetermined	Bacteroidetes	Sphingobacteriia	Sphingobacteriales	Chitinophagaceae
263	OTU_56	0.0559345	98.4127			Undetermined	Firmicutes	Bacilli	Bacillales	Bacillaceae	Bacillus
264	OTU_353	0.0554996	98.4127	0.370908	-0.430774	Low MAT	Actinobacteria	Acidimicrobiia	Acidimicrobiales
265	OTU_467	0.0552096	98.4127	0.339834	-0.398582	Low MAT	Proteobacteria	Alphaproteobacteria	Rhizobiales	Rhizobiaceae	Shinella
266	OTU_227	0.0544847	98.4127	0.404409		High pH	Actinobacteria	MB-A2-108
267	OTU_271	0.0537597	98.4127	0.649742	-0.353318	High pH	Actinobacteria	MB-A2-108
268	OTU_532	0.0500771	98.4127			Undetermined	Bacteroidetes	Sphingobacteriia	Sphingobacteriales	Chitinophagaceae
269	OTU_577	0.0500481	98.4127	0.183735		High pH	Acidobacteria	Solibacteres	Solibacterales	Solibacteraceae_(Subgroup_3)	Bryobacter
270	OTU_237	0.0486852	98.4127	0.396372	-0.422175	Low MAT	Acidobacteria	Blastocatellia	unidentified_Blastocatellia	Blastocatellaceae_(Subgroup_4)	Aridibacter
271	OTU_583	0.0486271	98.4127	0.336814	-0.282354	High pH	Actinobacteria	unidentified_Actinobacteria	Frankiales	Sporichthyaceae
272	OTU_199	0.0484245	98.4127		0.222873	High MAT	Proteobacteria	Betaproteobacteria	SC-I-84	unidentified_SC-I-84	unidentified_SC-I-84	beta_proteobacterium_JGI_0001003-N18
273	OTU_665	0.0469454	98.4127	0.575251	-0.346342	High pH	Actinobacteria	Thermoleophilia	Solirubrobacterales	0319-6M6
274	OTU_761	0.0463945	98.4127	-0.465748		Low pH	Actinobacteria	Thermoleophilia	Solirubrobacterales	Patulibacteraceae	Patulibacter
275	OTU_530	0.0451186	98.4127	0.37808	-0.285924	High pH	Actinobacteria	unidentified_Actinobacteria	Micromonosporales	Micromonosporaceae
276	OTU_1213	0.0439878	98.4127	-0.411592		Low pH	Actinobacteria	unidentified_Actinobacteria	Micromonosporales	Micromonosporaceae
277	OTU_336	0.042683	98.4127	0.253958	-0.481357	Low MAT	Gemmatimonadetes	unidentified_Gemmatimonadetes	Gemmatimonadales	Gemmatimonadaceae
278	OTU_429	0.0417551	98.4127	0.401131		High pH	Chloroflexi	Ardenticatenia
279	OTU_30472	0.0415811	98.4127	-0.21387		Low pH	Firmicutes	Bacilli	Bacillales
280	OTU_720	0.0411462	98.4127	-0.473719		Low pH	Actinobacteria	Acidimicrobiia	Acidimicrobiales
281	OTU_215	0.0410592	98.4127	-0.282356		Low pH	Proteobacteria	Alphaproteobacteria	Rhodospirillales	Rhodospirillaceae	Dongia
282	OTU_2477	0.0404792	98.4127	-0.2507	0.24124	Low pH	Actinobacteria	unidentified_Actinobacteria	Frankiales
283	OTU_431	0.0389715	98.4127	0.396984	-0.300301	High pH	Actinobacteria	Thermoleophilia	Solirubrobacterales	Elev-16S-1332
284	OTU_354	0.0389428	98.4127		-0.264703	Low MAT	Proteobacteria	Alphaproteobacteria	Sphingomonadales	Sphingomonadaceae	Sphingomonas
285	OTU_203	0.0385075	98.4127	0.389984	-0.451224	Low MAT	Actinobacteria	Acidimicrobiia	Acidimicrobiales
286	OTU_682	0.0384204	98.4127	0.195345	-0.220397	Low MAT	Proteobacteria	Alphaproteobacteria	Rhizobiales	unidentified_Rhizobiales	Nordella
287	OTU_24481	0.0381306	98.4127			Undetermined	Actinobacteria	unidentified_Actinobacteria	Corynebacteriales	Mycobacteriaceae	Mycobacterium
288	OTU_11803	0.0381017	98.4127		-0.411431	Low MAT	Proteobacteria	Gammaproteobacteria	Xanthomonadales	Xanthomonadaceae	Arenimonas
289	OTU_756	0.0369996	98.4127	0.508649	-0.276879	High pH	Proteobacteria	Deltaproteobacteria	Desulfurellales	Desulfurellaceae	G55
290	OTU_1208	0.0352309	98.4127	0.52624	-0.208837	High pH	Acidobacteria	Subgroup_6
291	OTU_628	0.035144	98.4127	0.429115	-0.543486	Low MAT	Proteobacteria	Gammaproteobacteria	Xanthomonadales	unidentified_Xanthomonadales	Steroidobacter
292	OTU_968	0.0348249	98.4127	-0.522985		Low pH	Proteobacteria	Deltaproteobacteria	Myxococcales	Haliangiaceae	Haliangium
293	OTU_31067	0.0346801	98.4127			Undetermined	Actinobacteria	unidentified_Actinobacteria	Micrococcales	Intrasporangiaceae	Phycicoccus
294	OTU_1000	0.0334042	98.4127	0.262417	-0.194234	High pH	Verrucomicrobia	Spartobacteria	Chthoniobacterales	Chthoniobacteraceae	Chthoniobacter
295	OTU_352	0.0316934	98.4127	0.298466		High pH	Proteobacteria	Deltaproteobacteria	Desulfurellales	Desulfurellaceae	H16
296	OTU_2031	0.0309975	98.4127	0.377176		High pH	Proteobacteria	Deltaproteobacteria	Myxococcales	Haliangiaceae	Haliangium
297	OTU_483	0.0303015	98.4127	0.308228		High pH	Proteobacteria	Deltaproteobacteria	Myxococcales	Haliangiaceae	Haliangium
298	OTU_462	0.0276628	98.4127			Undetermined	Proteobacteria	Deltaproteobacteria	Myxococcales	Haliangiaceae	Haliangium
299	OTU_25344	0.027431	98.4127			Undetermined	Latescibacteria
300	OTU_1374	0.0267929	98.4127	-0.223102		Low pH	Proteobacteria	Alphaproteobacteria	Rhodospirillales	DA111
301	OTU_24298	0.0255172	98.4127	-0.534925	0.202987	Low pH	Actinobacteria	Thermoleophilia	Gaiellales
302	OTU_15402	0.0220086	98.4127			Undetermined	Acidobacteria	Subgroup_6
303	OTU_31753	0.0198628	98.4127		0.250743	High MAT	Acidobacteria	Subgroup_5
304	OTU_81	0.265604	97.619	-0.382255		Low pH	Proteobacteria	Gammaproteobacteria	Xanthomonadales	Xanthomonadaceae	Rhodanobacter
305	OTU_84	0.236723	97.619	-0.655816	0.212144	Low pH	Acidobacteria	unidentified_Acidobacteria	Acidobacteriales	Acidobacteriaceae_(Subgroup_1)	Terracidiphilus
306	OTU_116	0.170512	97.619	0.675519	-0.460932	High pH	Bacteroidetes	Cytophagia	Cytophagales	Cytophagaceae
307	OTU_435	0.119355	97.619	0.599003	-0.176108	High pH	Proteobacteria	Alphaproteobacteria	Sphingomonadales	Sphingomonadaceae	Sphingomonas
308	OTU_39	0.110849	97.619			Undetermined	Proteobacteria	Betaproteobacteria	SC-I-84
309	OTU_27457	0.0646619	97.619	0.426415	-0.56186	Low MAT	Acidobacteria	Holophagae	Subgroup_7
310	OTU_468	0.0619725	97.619		-0.418605	Low MAT	Actinobacteria	unidentified_Actinobacteria	Propionibacteriales	Nocardioidaceae	Kribbella
311	OTU_11013	0.0617971	97.619	0.511597		High pH	Proteobacteria	Gammaproteobacteria	Xanthomonadales
312	OTU_547	0.0593416	97.619	0.688156	-0.440554	High pH	Acidobacteria	Subgroup_6
313	OTU_360	0.0563891	97.619	0.606754		High pH	Proteobacteria	Betaproteobacteria	Burkholderiales	Alcaligenaceae
314	OTU_754	0.0555122	97.619	0.423777		High pH	Bacteroidetes	Cytophagia	Cytophagales	Cytophagaceae	Adhaeribacter
315	OTU_4422	0.0528229	97.619	0.467243	-0.47302	Low MAT	Proteobacteria	Alphaproteobacteria	Sphingomonadales	WW2-159
316	OTU_3462	0.0521505	97.619	0.495641	-0.343455	High pH	Acidobacteria	Holophagae	Subgroup_10	ABS-19
317	OTU_20526	0.0508058	97.619	0.514781	-0.41585	High pH	Proteobacteria	Alphaproteobacteria	Sphingomonadales	Sphingomonadaceae	Sphingomonas	Sphingomonas_jaspsi
318	OTU_469	0.0508057	97.619			Undetermined	Proteobacteria	Alphaproteobacteria	Rhizobiales	Rhizobiaceae	Rhizobium
319	OTU_1070	0.0505721	97.619		-0.512372	Low MAT	Chloroflexi	TK10
320	OTU_1106	0.0500752	97.619	-0.571114		Low pH	Verrucomicrobia	OPB35_soil_group
321	OTU_1107	0.0494903	97.619	0.233349	-0.321126	Low MAT	Proteobacteria	Betaproteobacteria	Burkholderiales	Comamonadaceae	Delftia
322	OTU_912	0.0474734	97.619	-0.313453		Low pH	Actinobacteria	unidentified_Actinobacteria	Frankiales	Geodermatophilaceae	Geodermatophilus
323	OTU_597	0.0470933	97.619	0.512438	-0.351931	High pH	Acidobacteria	Subgroup_6
324	OTU_331	0.0466258	97.619	0.220314	-0.240312	Low MAT	Proteobacteria	Gammaproteobacteria	Pseudomonadales	Pseudomonadaceae	Pseudomonas
325	OTU_1225	0.0428838	97.619			Undetermined	Proteobacteria	Betaproteobacteria	Nitrosomonadales	Nitrosomonadaceae
326	OTU_471	0.0410131	97.619	0.473021	-0.518606	Low MAT	Acidobacteria	Subgroup_6
327	OTU_24550	0.04037	97.619		-0.273801	Low MAT	Acidobacteria	Blastocatellia	unidentified_Blastocatellia	Blastocatellaceae_(Subgroup_4)	RB41
328	OTU_513	0.0396389	97.619	-0.400834		Low pH	Actinobacteria	Thermoleophilia	Gaiellales
329	OTU_25100	0.0386453	97.619	0.242554	0.184744	High pH	Acidobacteria	Subgroup_6
330	OTU_387	0.038324	97.619	0.199919		High pH	Proteobacteria	Betaproteobacteria	Rhodocyclales	Rhodocyclaceae	Azoarcus	Azoarcus_sp._KH32C
331	OTU_684	0.0371253	97.619	0.2451		High pH	Latescibacteria
332	OTU_324	0.0351081	97.619	0.411652		High pH	Acidobacteria	Holophagae	Subgroup_7
333	OTU_28275	0.0331204	97.619	-0.517983		Low pH	Proteobacteria	Alphaproteobacteria	Caulobacterales	Caulobacteraceae	Phenylobacterium
334	OTU_3340	0.0290571	97.619			Undetermined	Verrucomicrobia	OPB35_soil_group
335	OTU_18857	0.0280048	97.619	0.2629		High pH	Proteobacteria	Betaproteobacteria	Burkholderiales	Comamonadaceae
336	OTU_13364	0.0277417	97.619			Undetermined	Proteobacteria	Betaproteobacteria	Burkholderiales	Comamonadaceae
337	OTU_22591	0.0269522	97.619	-0.299501		Low pH	Proteobacteria	Alphaproteobacteria	Rhodospirillales	DA111
338	OTU_866	0.0265137	97.619	0.261682	-0.250414	High pH	Proteobacteria	Deltaproteobacteria	Myxococcales	Polyangiaceae	Sorangium
339	OTU_763	0.0261339	97.619	-0.252335		Low pH	Actinobacteria	Acidimicrobiia	Acidimicrobiales
340	OTU_377	0.0255492	97.619		0.286487	High MAT	Proteobacteria	Deltaproteobacteria	Desulfurellales	Desulfurellaceae	H16	delta_proteobacterium_WX81
341	OTU_562	0.02552	97.619		-0.302617	Low MAT	Actinobacteria	unidentified_Actinobacteria	Micromonosporales	Micromonosporaceae	Dactylosporangium
342	OTU_27931	0.024994	97.619			Undetermined	Proteobacteria	Betaproteobacteria	Nitrosomonadales	Nitrosomonadaceae
343	OTU_4797	0.0211937	97.619		-0.244324	Low MAT	Verrucomicrobia	Opitutae	Opitutales	Opitutaceae	Opitutus
344	OTU_20819	0.018621	97.619	0.198164	-0.330735	Low MAT	Proteobacteria	Gammaproteobacteria	Xanthomonadales	unidentified_Xanthomonadales	Acidibacter
345	OTU_988	0.0184164	97.619	-0.286396		Low pH	Actinobacteria	Acidimicrobiia	Acidimicrobiales
346	OTU_67	0.310752	96.8254	-0.690856	0.254477	Low pH	Acidobacteria	unidentified_Acidobacteria	Acidobacteriales	Acidobacteriaceae_(Subgroup_1)
347	OTU_3	0.282105	96.8254	-0.20684		Low pH	Proteobacteria	Betaproteobacteria	Burkholderiales	Burkholderiaceae	Ralstonia
348	OTU_46	0.19811	96.8254	0.606867	-0.204097	High pH	Gemmatimonadetes	AKAU4049
349	OTU_66	0.160681	96.8254	-0.675465	0.303362	Low pH	Actinobacteria	Thermoleophilia	Gaiellales
350	OTU_189	0.12726	96.8254	-0.616244		Low pH	Proteobacteria	Betaproteobacteria	Burkholderiales	Burkholderiaceae	Burkholderia-Paraburkholderia
351	OTU_180	0.118654	96.8254	-0.548113	0.417584	Low pH	Acidobacteria	unidentified_Acidobacteria	Acidobacteriales	Acidobacteriaceae_(Subgroup_1)	Candidatus_Koribacter
352	OTU_422	0.108634	96.8254	-0.448597	-0.184035	Low pH	Verrucomicrobia	Spartobacteria	Chthoniobacterales	DA101_soil_group
353	OTU_94	0.094369	96.8254	-0.575554		Low pH	Proteobacteria	Gammaproteobacteria	Xanthomonadales	Xanthomonadaceae	Dokdonella
354	OTU_214	0.0853802	96.8254	0.528122	-0.509706	High pH	Chloroflexi	Gitt-GS-136
355	OTU_95	0.0781891	96.8254	0.409639	-0.659333	Low MAT	Acidobacteria	Blastocatellia	unidentified_Blastocatellia	Blastocatellaceae_(Subgroup_4)	RB41
356	OTU_3195	0.0773932	96.8254	0.485383	-0.450378	High pH	Proteobacteria	Alphaproteobacteria	Sphingomonadales	Sphingomonadaceae	Sphingomonas
357	OTU_446	0.0763912	96.8254	-0.477548	0.361606	Low pH	Actinobacteria	Thermoleophilia	Solirubrobacterales	YNPFFP1
358	OTU_14258	0.0731496	96.8254	-0.4449	0.418868	Low pH	Firmicutes	Bacilli	Bacillales	Alicyclobacillaceae	Tumebacillus
359	OTU_178	0.0655162	96.8254	-0.565394		Low pH	Acidobacteria	Solibacteres	Solibacterales	Solibacteraceae_(Subgroup_3)	Bryobacter
360	OTU_30238	0.0616258	96.8254	0.187212	-0.439098	Low MAT	Proteobacteria	Alphaproteobacteria	Rhizobiales	Xanthobacteraceae	Pseudolabrys
361	OTU_110	0.0614784	96.8254	0.434991	-0.269777	High pH	Chloroflexi	Ktedonobacteria	C0119
362	OTU_205	0.0614195	96.8254	0.514114	-0.276774	High pH	Proteobacteria	Gammaproteobacteria	Xanthomonadales	Xanthomonadaceae	Arenimonas
363	OTU_9035	0.0599458	96.8254	0.435488		High pH	Proteobacteria	Gammaproteobacteria	Xanthomonadales	Xanthomonadaceae	Lysobacter
364	OTU_103	0.0599166	96.8254			Undetermined	Proteobacteria	Betaproteobacteria	Burkholderiales	Alcaligenaceae	Achromobacter
365	OTU_13940	0.0572639	96.8254	0.398244	-0.679815	Low MAT	Proteobacteria	Alphaproteobacteria	Sphingomonadales
366	OTU_16028	0.0542874	96.8254	-0.491564		Low pH	Acidobacteria	Solibacteres	Solibacterales	Solibacteraceae_(Subgroup_3)	Bryobacter
367	OTU_21842	0.0540518	96.8254			Undetermined	Firmicutes	Bacilli	Bacillales	Bacillaceae	Anoxybacillus
368	OTU_875	0.0529906	96.8254	-0.649497	0.202551	Low pH	Proteobacteria	Betaproteobacteria	SC-I-84
369	OTU_381	0.051517	96.8254	0.408678		High pH	Acidobacteria	Subgroup_22
370	OTU_2327	0.0511927	96.8254	0.492712	-0.360083	High pH	Actinobacteria	Thermoleophilia	Gaiellales	Gaiellaceae	Gaiella
371	OTU_1935	0.0508392	96.8254	0.257975	-0.323203	Low MAT	Proteobacteria	Alphaproteobacteria	Caulobacterales	Caulobacteraceae	Caulobacter	Caulobacter_sp.
372	OTU_998	0.0495423	96.8254	0.585891	-0.306949	High pH	Acidobacteria	Blastocatellia	unidentified_Blastocatellia	Blastocatellaceae_(Subgroup_4)
373	OTU_782	0.0495131	96.8254	0.420259		High pH	Chloroflexi	Ardenticatenia
374	OTU_3072	0.0481572	96.8254	-0.668432		Low pH	Actinobacteria	unidentified_Actinobacteria	Frankiales	Frankiaceae	Jatrophihabitans
375	OTU_20988	0.0467424	96.8254	0.397635	-0.239893	High pH	Planctomycetes	Phycisphaerae	Tepidisphaerales	Tepidisphaeraceae
376	OTU_26517	0.0463005	96.8254		-0.352679	Low MAT	Actinobacteria	unidentified_Actinobacteria	Pseudonocardiales	Pseudonocardiaceae	Pseudonocardia
377	OTU_443	0.0456521	96.8254	-0.301135		Low pH	Nitrospirae	Nitrospira	Nitrospirales	Nitrospiraceae
378	OTU_309	0.0449742	96.8254	0.308311	-0.446943	Low MAT	Proteobacteria	Alphaproteobacteria	Rhizobiales	Hyphomicrobiaceae	Hyphomicrobium
379	OTU_257	0.0444437	96.8254		-0.18944	Low MAT	Chloroflexi	P2-11E
380	OTU_17772	0.0436775	96.8254	0.503681	-0.192944	High pH	Proteobacteria	Alphaproteobacteria	Rhodospirillales	Rhodospirillaceae
381	OTU_2349	0.0424691	96.8254	0.521152	-0.46974	High pH	Acidobacteria	Holophagae	Subgroup_10	ABS-19
382	OTU_26984	0.0422629	96.8254		-0.347005	Low MAT	Acidobacteria	Holophagae	Subgroup_7
383	OTU_1642	0.0418207	96.8254		-0.423765	Low MAT	Actinobacteria	unidentified_Actinobacteria	Frankiales	Geodermatophilaceae
384	OTU_1079	0.0412314	96.8254	-0.38885		Low pH	Proteobacteria	Alphaproteobacteria	Rhizobiales	unidentified_Rhizobiales	Rhizomicrobium
385	OTU_799	0.0404652	96.8254	0.429431	-0.268373	High pH	Actinobacteria	unidentified_Actinobacteria	Propionibacteriales	Nocardioidaceae	Nocardioides
386	OTU_702	0.0399935	96.8254	0.480202	-0.373963	High pH	Acidobacteria	Solibacteres	Solibacterales	Solibacteraceae_(Subgroup_3)	Bryobacter
387	OTU_10011	0.0354844	96.8254			Undetermined	Actinobacteria	unidentified_Actinobacteria	Frankiales
388	OTU_27164	0.034659	96.8254	0.452025	-0.203916	High pH	Proteobacteria	Alphaproteobacteria	Sphingomonadales	Sphingomonadaceae	Sphingomonas	Sphingomonas_jaspsi
389	OTU_3127	0.0341286	96.8254	0.578049		High pH	Acidobacteria	Subgroup_6
390	OTU_853	0.031594	96.8254	0.276872		High pH	Proteobacteria	Alphaproteobacteria	Rhodospirillales	I-10
391	OTU_23916	0.0315645	96.8254	-0.428993		Low pH	Acidobacteria	Solibacteres	Solibacterales	Solibacteraceae_(Subgroup_3)	Bryobacter
392	OTU_316	0.0306803	96.8254	0.407433		High pH	Latescibacteria
393	OTU_1086	0.030592	96.8254			Undetermined	Proteobacteria	Alphaproteobacteria	Rhizobiales	Xanthobacteraceae
394	OTU_904	0.0303857	96.8254	-0.353541		Low pH	Proteobacteria	Alphaproteobacteria	Rhizobiales
395	OTU_29432	0.0300617	96.8254		-0.359317	Low MAT	Proteobacteria	Betaproteobacteria	Burkholderiales	Oxalobacteraceae
396	OTU_27481	0.0298846	96.8254	-0.421634		Low pH	Actinobacteria	unidentified_Actinobacteria	Micromonosporales	Micromonosporaceae
397	OTU_4525	0.0293838	96.8254	0.192997	-0.334506	Low MAT	Actinobacteria	unidentified_Actinobacteria	Micromonosporales	Micromonosporaceae
398	OTU_655	0.0293247	96.8254	0.242127		High pH	Chloroflexi	KD4-96
399	OTU_1230	0.0251694	96.8254		-0.207471	Low MAT	Verrucomicrobia	OPB35_soil_group
400	OTU_275	0.0247566	96.8254			Undetermined	Bacteroidetes	Sphingobacteriia	Sphingobacteriales	AKYH767
401	OTU_903	0.0239902	96.8254	0.45835		High pH	Latescibacteria
402	OTU_5762	0.0239022	96.8254	0.483834	-0.436068	High pH	Acidobacteria	Subgroup_6
403	OTU_995	0.023725	96.8254	0.516007		High pH	Acidobacteria	Subgroup_5
404	OTU_990	0.0229887	96.8254			Undetermined	Actinobacteria	Acidimicrobiia	Acidimicrobiales
405	OTU_504	0.0197466	96.8254			Undetermined	Proteobacteria	Deltaproteobacteria	Myxococcales	Phaselicystidaceae	Phaselicystis
406	OTU_10793	0.019599	96.8254	0.410896	-0.182163	High pH	Proteobacteria	Deltaproteobacteria	Myxococcales	Haliangiaceae	Haliangium
407	OTU_8228	0.0163569	96.8254		0.276704	High MAT	Actinobacteria	unidentified_Actinobacteria	Micromonosporales	Micromonosporaceae
408	OTU_8	0.139425	96.0317			Undetermined	Proteobacteria	Betaproteobacteria	Hydrogenophilales	Hydrogenophilaceae	Thiobacillus
409	OTU_139	0.119813	96.0317	0.492304	-0.446402	High pH	Bacteroidetes	Cytophagia	Cytophagales	Cytophagaceae
410	OTU_299	0.0848079	96.0317	0.700066	-0.404568	High pH	Proteobacteria	Alphaproteobacteria	Sphingomonadales	Erythrobacteraceae	Altererythrobacter
411	OTU_4079	0.0829953	96.0317	-0.586201		Low pH	Acidobacteria	unidentified_Acidobacteria	Acidobacteriales	Acidobacteriaceae_(Subgroup_1)
412	OTU_4257	0.0774089	96.0317	0.436321	-0.278533	High pH	Proteobacteria	Alphaproteobacteria	Sphingomonadales	Erythrobacteraceae
413	OTU_28292	0.0757746	96.0317	-0.65199	0.26388	Low pH	Actinobacteria	Thermoleophilia	Gaiellales
414	OTU_1854	0.0625215	96.0317	-0.526357		Low pH	Proteobacteria	Gammaproteobacteria	Xanthomonadales	Xanthomonadaceae
415	OTU_244	0.0617786	96.0317	0.522509	-0.213941	High pH	Proteobacteria	Betaproteobacteria	SC-I-84
416	OTU_1266	0.059966	96.0317	0.37597	-0.492351	Low MAT	Actinobacteria	unidentified_Actinobacteria	Propionibacteriales	Nocardioidaceae	Aeromicrobium
417	OTU_314	0.0577671	96.0317	0.435679		High pH	Proteobacteria	Deltaproteobacteria	NB1-j
418	OTU_417	0.0576481	96.0317	-0.427758		Low pH	Acidobacteria	Blastocatellia	unidentified_Blastocatellia	Blastocatellaceae_(Subgroup_4)
419	OTU_555	0.0569052	96.0317			Undetermined	Gemmatimonadetes	unidentified_Gemmatimonadetes	Gemmatimonadales	Gemmatimonadaceae	Gemmatirosa
420	OTU_30094	0.0535774	96.0317	0.341264	-0.228218	High pH	Proteobacteria	Gammaproteobacteria	Xanthomonadales	Xanthomonadaceae
421	OTU_181	0.0505759	96.0317	-0.413994	0.259304	Low pH	Gemmatimonadetes	unidentified_Gemmatimonadetes	Gemmatimonadales	Gemmatimonadaceae
422	OTU_167	0.0494763	96.0317	0.355863	-0.250274	High pH	Verrucomicrobia	OPB35_soil_group
423	OTU_41	0.0469207	96.0317		0.24076	High MAT	Firmicutes	Clostridia	Clostridiales	Clostridiaceae_1	Clostridium	Clostridium_saccharobutylicum
424	OTU_7907	0.0458213	96.0317	0.557667	-0.412355	High pH	Acidobacteria	Holophagae	Subgroup_7
425	OTU_781	0.0433847	96.0317	0.437223		High pH	Tectomicrobia
426	OTU_449	0.0392248	96.0317		-0.214295	Low MAT	Gemmatimonadetes	unidentified_Gemmatimonadetes	Gemmatimonadales	Gemmatimonadaceae	Gemmatirosa
427	OTU_24939	0.038036	96.0317	0.536879	-0.218199	High pH	Acidobacteria	Subgroup_6
428	OTU_19054	0.0375308	96.0317	0.318098		High pH	Bacteroidetes	Sphingobacteriia	Sphingobacteriales	Chitinophagaceae
429	OTU_283	0.0366393	96.0317		0.293592	High MAT	Nitrospirae	Nitrospira	Nitrospirales	0319-6A21	unidentified_0319-6A21	bacterium_WX65
430	OTU_8879	0.0364906	96.0317		0.353077	High MAT	Proteobacteria	Deltaproteobacteria	Desulfurellales	Desulfurellaceae	H16
431	OTU_413	0.0358963	96.0317	0.534467	-0.400238	High pH	Chloroflexi	TK10	unidentified_TK10	unidentified_TK10	unidentified_TK10	Chloroflexi_bacterium_OLB14
432	OTU_840	0.0342623	96.0317	0.485664	-0.348797	High pH	Gemmatimonadetes	BD2-11_terrestrial_group
433	OTU_2348	0.0337868	96.0317	0.504053		High pH	Acidobacteria	Subgroup_17
434	OTU_27914	0.0331922	96.0317	0.475534		High pH	Proteobacteria	Betaproteobacteria
435	OTU_633	0.0329546	96.0317		0.403658	High MAT	Proteobacteria	Betaproteobacteria
436	OTU_762	0.0329545	96.0317	0.243776	-0.307592	Low MAT	Proteobacteria	Gammaproteobacteria	Xanthomonadales
437	OTU_11215	0.0306072	96.0317	0.179773		High pH	Proteobacteria	Betaproteobacteria	SC-I-84
438	OTU_15593	0.0297158	96.0317	0.195083		High pH	Proteobacteria	Gammaproteobacteria	Xanthomonadales
439	OTU_1187	0.0260608	96.0317	-0.503959		Low pH	Proteobacteria	Alphaproteobacteria	Caulobacterales	Caulobacteraceae	Phenylobacterium
440	OTU_753	0.0258528	96.0317	0.326062		High pH	Actinobacteria	Acidimicrobiia	Acidimicrobiales
441	OTU_261	0.0250504	96.0317			Undetermined	Proteobacteria	Alphaproteobacteria	Rhizobiales	MNG7
442	OTU_386	0.0247533	96.0317	0.413593	-0.256188	High pH	Proteobacteria	Alphaproteobacteria	Caulobacterales	Hyphomonadaceae	Woodsholea
443	OTU_557	0.0243668	96.0317	0.464443	-0.221893	High pH	Proteobacteria	Alphaproteobacteria	Rhodospirillales	I-10
444	OTU_23959	0.0208606	96.0317		0.215187	High MAT	Proteobacteria	Deltaproteobacteria	Myxococcales	Polyangiaceae	Sorangium
445	OTU_3637	0.0188399	96.0317	-0.407039		Low pH	Proteobacteria	Deltaproteobacteria	Oligoflexales	0319-6G20
446	OTU_124	0.564265	95.2381	-0.430994		Low pH	Proteobacteria	Gammaproteobacteria	Xanthomonadales	Xanthomonadaceae	Mizugakiibacter
447	OTU_229	0.117216	95.2381	-0.553373	0.187961	Low pH	Proteobacteria	Gammaproteobacteria	Xanthomonadales	Xanthomonadaceae
448	OTU_2523	0.0933652	95.2381	-0.698914		Low pH	Actinobacteria	Thermoleophilia	Gaiellales	unidentified_Gaiellales	unidentified_Gaiellales	bacterium_Ellin7530
449	OTU_610	0.0906683	95.2381	-0.527202		Low pH	Proteobacteria	Gammaproteobacteria	Xanthomonadales	Xanthomonadaceae	Dyella
450	OTU_111	0.0879416	95.2381			Undetermined	Proteobacteria	Gammaproteobacteria	Enterobacteriales	Enterobacteriaceae
451	OTU_149	0.0853649	95.2381	0.569979		High pH	Actinobacteria	Thermoleophilia	Gaiellales
452	OTU_1948	0.0721813	95.2381	-0.585624	0.224711	Low pH	Actinobacteria	Thermoleophilia	Gaiellales
453	OTU_2418	0.055342	95.2381	0.442207	-0.514779	Low MAT	Proteobacteria	Alphaproteobacteria	Sphingomonadales
454	OTU_871	0.0544731	95.2381	-0.310696		Low pH	Bacteroidetes	Sphingobacteriia	Sphingobacteriales	Chitinophagaceae	Parafilimonas
455	OTU_74	0.04869	95.2381	-0.23527		Low pH	Proteobacteria	Betaproteobacteria	SC-I-84
456	OTU_416	0.0461133	95.2381	0.56152	-0.338492	High pH	Acidobacteria	Solibacteres	Solibacterales	Solibacteraceae_(Subgroup_3)	Bryobacter
457	OTU_1039	0.0445553	95.2381	0.53933		High pH	Acidobacteria	Holophagae	Subgroup_10	NS72
458	OTU_370	0.044226	95.2381		-0.388711	Low MAT	Verrucomicrobia	OPB35_soil_group	unidentified_OPB35_soil_group	unidentified_OPB35_soil_group	unidentified_OPB35_soil_group	bacterium_Ellin517
459	OTU_233	0.044166	95.2381	0.63139	-0.224182	High pH	Actinobacteria	unidentified_Actinobacteria	Micrococcales	Microbacteriaceae	Agromyces
460	OTU_2696	0.0347573	95.2381			Undetermined	Acidobacteria	Blastocatellia	unidentified_Blastocatellia	Blastocatellaceae_(Subgroup_4)	RB41
461	OTU_24374	0.0340982	95.2381	0.358196		High pH	Acidobacteria	Subgroup_6
462	OTU_295	0.0305326	95.2381	0.401801		High pH	Proteobacteria	Deltaproteobacteria	NB1-j
463	OTU_409	0.0298435	95.2381	0.539525		High pH	Proteobacteria	Gammaproteobacteria	Xanthomonadales	Xanthomonadaceae
464	OTU_405	0.0295439	95.2381	0.231203		High pH	Bacteroidetes	Sphingobacteriia	Sphingobacteriales	Chitinophagaceae	Flavihumibacter
465	OTU_1397	0.0293339	95.2381	0.588709		High pH	Chloroflexi	TK10
466	OTU_1724	0.0240006	95.2381			Undetermined	Proteobacteria	Alphaproteobacteria	Rhizobiales
467	OTU_10646	0.0238509	95.2381	-0.353995		Low pH	Acidobacteria	Subgroup_6
468	OTU_5539	0.0229518	95.2381	0.34209		High pH	Acidobacteria	Holophagae	Subgroup_10	Sva0725
469	OTU_2105	0.0223528	95.2381			Undetermined	Firmicutes	Bacilli	Bacillales	Planococcaceae	Solibacillus	Solibacillus_silvestris
470	OTU_17662	0.0223228	95.2381	-0.23862	0.218047	Low pH	Actinobacteria	Thermoleophilia	Gaiellales	Gaiellaceae	Gaiella
471	OTU_20555	0.0216039	95.2381			Undetermined	Verrucomicrobia	OPB35_soil_group
472	OTU_26097	0.0206451	95.2381	-0.185961		Low pH	Acidobacteria	Holophagae	Subgroup_10	ABS-19
473	OTU_1293	0.0195962	95.2381	-0.497064		Low pH	Proteobacteria	Alphaproteobacteria	Rhodospirillales	Rhodospirillaceae
474	OTU_247	0.0188469	95.2381			Undetermined	Proteobacteria	Deltaproteobacteria	Desulfurellales	Desulfurellaceae	H16
475	OTU_50	0.260513	94.4444	-0.536737	0.434682	Low pH	Acidobacteria	unidentified_Acidobacteria	Acidobacteriales	Acidobacteriaceae_(Subgroup_1)
476	OTU_79	0.194765	94.4444	-0.548337	0.267412	Low pH	Firmicutes	Clostridia	Halanaerobiales	ODP1230B8.23
477	OTU_93	0.162979	94.4444	-0.573445	0.193326	Low pH	Acidobacteria	Solibacteres	Solibacterales	Solibacteraceae_(Subgroup_3)	Bryobacter
478	OTU_207	0.144095	94.4444	-0.412458	-0.183556	Low pH	Verrucomicrobia	Spartobacteria	Chthoniobacterales	DA101_soil_group
479	OTU_68	0.114424	94.4444	-0.605321	0.409066	Low pH	Chloroflexi	Ktedonobacteria	JG30-KF-AS9
480	OTU_210	0.0751747	94.4444	-0.594315	0.280903	Low pH	Acidobacteria	unidentified_Acidobacteria	Acidobacteriales	Acidobacteriaceae_(Subgroup_1)	Candidatus_Koribacter
481	OTU_402	0.0651434	94.4444	-0.210036		Low pH	Nitrospirae	Nitrospira	Nitrospirales	Nitrospiraceae
482	OTU_362	0.0613364	94.4444	0.523371	-0.473119	High pH	Bacteroidetes	Sphingobacteriia	Sphingobacteriales	Saprospiraceae
483	OTU_163	0.0575294	94.4444	-0.458452		Low pH	Proteobacteria	Alphaproteobacteria	Rhizobiales	unidentified_Rhizobiales	Rhizomicrobium
484	OTU_281	0.0573177	94.4444	0.449718	-0.505204	Low MAT	Proteobacteria	Alphaproteobacteria	Rhizobiales	unidentified_Rhizobiales	Nordella
485	OTU_914	0.0566229	94.4444	-0.334523	0.390172	High MAT	Actinobacteria	unidentified_Actinobacteria	Streptomycetales	Streptomycetaceae	Streptacidiphilus
486	OTU_1006	0.0525439	94.4444	-0.344613	-0.190443	Low pH	Planctomycetes	Phycisphaerae	Tepidisphaerales	Tepidisphaeraceae
487	OTU_1862	0.0498849	94.4444	0.584146	-0.346839	High pH	Acidobacteria	Solibacteres	Solibacterales	Solibacteraceae_(Subgroup_3)	Bryobacter
488	OTU_311	0.0452318	94.4444	0.429107		High pH	Proteobacteria	Deltaproteobacteria	NB1-j
489	OTU_541	0.0434492	94.4444	-0.316083	0.246319	Low pH	Proteobacteria	Betaproteobacteria	SC-I-84
490	OTU_7560	0.042301	94.4444	0.30223		High pH	Proteobacteria	Betaproteobacteria	SC-I-84
491	OTU_901	0.0413341	94.4444	0.439277	-0.527069	Low MAT	Proteobacteria	Alphaproteobacteria	Rhizobiales	Hyphomicrobiaceae	Pedomicrobium
492	OTU_287	0.0409112	94.4444	-0.584149	0.180522	Low pH	Actinobacteria	Thermoleophilia	Gaiellales
493	OTU_940	0.0375572	94.4444	0.374691		High pH	Proteobacteria	Deltaproteobacteria	Desulfurellales	Desulfurellaceae	H16
494	OTU_192	0.0364998	94.4444			Undetermined	Proteobacteria	Deltaproteobacteria	Myxococcales	Archangiaceae	Anaeromyxobacter
495	OTU_245	0.0361975	94.4444	0.520421		High pH	Proteobacteria	Betaproteobacteria
496	OTU_2558	0.035986	94.4444	0.481713	-0.2396	High pH	Proteobacteria	Alphaproteobacteria	Sphingomonadales	Erythrobacteraceae
497	OTU_23828	0.0355331	94.4444		-0.324634	Low MAT	Acidobacteria	unidentified_Acidobacteria	Acidobacteriales	Acidobacteriaceae_(Subgroup_1)	Candidatus_Koribacter
498	OTU_256	0.0348381	94.4444	-0.585161	0.295206	Low pH	Proteobacteria	Deltaproteobacteria	Myxococcales	Haliangiaceae	Haliangium
499	OTU_529	0.032421	94.4444	0.225726	-0.471043	Low MAT	Acidobacteria	Solibacteres	Solibacterales	Solibacteraceae_(Subgroup_3)	Bryobacter
500	OTU_455	0.0318466	94.4444	0.44128	-0.247287	High pH	Acidobacteria	Blastocatellia	unidentified_Blastocatellia	Blastocatellaceae_(Subgroup_4)	DS-100
501	OTU_30730	0.0306382	94.4444	0.486832		High pH	Acidobacteria	Subgroup_6
502	OTU_986	0.0284629	94.4444	0.542487		High pH	Armatimonadetes
503	OTU_30051	0.0278283	94.4444	0.199436		High pH	Actinobacteria	unidentified_Actinobacteria	Propionibacteriales	Nocardioidaceae	Nocardioides
504	OTU_1052	0.0276168	94.4444	0.249733	-0.30109	Low MAT	Bacteroidetes	Sphingobacteriia	Sphingobacteriales	Chitinophagaceae	Flavisolibacter
505	OTU_619	0.0261663	94.4444	0.27986	-0.280668	Low MAT	Proteobacteria	Alphaproteobacteria	Caulobacterales	Hyphomonadaceae	Woodsholea
506	OTU_310	0.0256529	94.4444	-0.573547	0.323802	Low pH	Proteobacteria	Alphaproteobacteria	Rhodospirillales	KCM-B-15
507	OTU_1458	0.0255318	94.4444	0.399083		High pH	Actinobacteria	Thermoleophilia	Solirubrobacterales	0319-6M6
508	OTU_26190	0.0220572	94.4444	0.449906		High pH	Proteobacteria	Alphaproteobacteria	Caulobacterales	Caulobacteraceae	Phenylobacterium
509	OTU_2797	0.0170113	94.4444		-0.309072	Low MAT	Verrucomicrobia	OPB35_soil_group
510	OTU_26619	0.0749587	93.6508	-0.403263		Low pH	Verrucomicrobia	Spartobacteria	Chthoniobacterales	DA101_soil_group
511	OTU_358	0.063776	93.6508	0.346881	-0.504911	Low MAT	Actinobacteria	MB-A2-108
512	OTU_16265	0.0578644	93.6508	-0.604042		Low pH	Acidobacteria	unidentified_Acidobacteria	Acidobacteriales	Acidobacteriaceae_(Subgroup_1)
513	OTU_141	0.0539948	93.6508	-0.458565	-0.281958	Low pH	Gemmatimonadetes	unidentified_Gemmatimonadetes	Gemmatimonadales	Gemmatimonadaceae	Gemmatimonas
514	OTU_389	0.0491193	93.6508	-0.421258		Low pH	Gemmatimonadetes	unidentified_Gemmatimonadetes	Gemmatimonadales	Gemmatimonadaceae
515	OTU_534	0.042111	93.6508	0.568305	-0.278169	High pH	Gemmatimonadetes	unidentified_Gemmatimonadetes	Gemmatimonadales	Gemmatimonadaceae
516	OTU_488	0.0404961	93.6508	0.313003		High pH	Actinobacteria	unidentified_Actinobacteria	Pseudonocardiales	Pseudonocardiaceae	Lechevalieria	Lechevalieria_aerocolonigenes
517	OTU_1157	0.0401914	93.6508	0.345531	-0.326612	High pH	Actinobacteria	Thermoleophilia	Solirubrobacterales	Elev-16S-1332
518	OTU_1219	0.0376318	93.6508	0.554535		High pH	Gemmatimonadetes	unidentified_Gemmatimonadetes	Gemmatimonadales	Gemmatimonadaceae
519	OTU_2653	0.036596	93.6508	0.49756	-0.291767	High pH	Planctomycetes	Phycisphaerae	Tepidisphaerales	Tepidisphaeraceae
520	OTU_277	0.0356816	93.6508	-0.50534		Low pH	Acidobacteria	Solibacteres	Solibacterales	Solibacteraceae_(Subgroup_3)	Bryobacter
521	OTU_2086	0.0339147	93.6508	-0.179569	0.391384	High MAT	Latescibacteria
522	OTU_3901	0.0337014	93.6508	0.502631	-0.194112	High pH	Gemmatimonadetes	S0134_terrestrial_group
523	OTU_830	0.0315987	93.6508	-0.190401		Low pH	Verrucomicrobia	OPB35_soil_group
524	OTU_1358	0.0311415	93.6508	0.360899	-0.24674	High pH	Acidobacteria	Blastocatellia	unidentified_Blastocatellia	Blastocatellaceae_(Subgroup_4)
525	OTU_1026	0.0301664	93.6508	-0.224842		Low pH	Proteobacteria	Betaproteobacteria	TRA3-20
526	OTU_1632	0.0300751	93.6508	-0.259783		Low pH	Actinobacteria	Thermoleophilia	Solirubrobacterales	0319-6M6
527	OTU_1402	0.0243164	93.6508		0.303531	High MAT	Proteobacteria	Deltaproteobacteria	Desulfurellales	Desulfurellaceae	H16
528	OTU_3213	0.0238285	93.6508	0.363361	-0.276552	High pH	Chloroflexi	KD4-96
529	OTU_1010	0.0228231	93.6508		-0.185038	Low MAT	Proteobacteria	Deltaproteobacteria	Myxococcales	BIrii41
530	OTU_15713	0.0222749	93.6508	0.499247	-0.206696	High pH	Acidobacteria	Subgroup_6
531	OTU_12270	0.0211777	93.6508			Undetermined	Verrucomicrobia	Spartobacteria	Chthoniobacterales	Chthoniobacteraceae	Chthoniobacter
532	OTU_4809	0.0206903	93.6508			Undetermined	Actinobacteria	Thermoleophilia	Solirubrobacterales	p35j06ok
533	OTU_8125	0.0201417	93.6508			Undetermined	Actinobacteria	Thermoleophilia	Gaiellales
534	OTU_20321	0.0183439	93.6508	0.330299		High pH	Gemmatimonadetes	BD2-11_terrestrial_group
535	OTU_19216	0.0136207	93.6508	-0.264883	0.182478	Low pH	Acidobacteria	Subgroup_6
536	OTU_3214	0.0133774	93.6508			Undetermined	Proteobacteria	Deltaproteobacteria	Myxococcales
537	OTU_2036	0.130762	92.8571	-0.64545	0.245198	Low pH	Acidobacteria	unidentified_Acidobacteria	Acidobacteriales	Acidobacteriaceae_(Subgroup_1)
538	OTU_15407	0.0644439	92.8571	-0.558033		Low pH	Proteobacteria	Gammaproteobacteria	Xanthomonadales	Xanthomonadaceae
539	OTU_204	0.0620777	92.8571	-0.484338	0.385854	Low pH	Gemmatimonadetes	unidentified_Gemmatimonadetes	Gemmatimonadales	Gemmatimonadaceae	Gemmatimonas
540	OTU_3096	0.0619853	92.8571	0.456991	-0.363724	High pH	Gemmatimonadetes	unidentified_Gemmatimonadetes	Gemmatimonadales	Gemmatimonadaceae
541	OTU_11586	0.0618931	92.8571	-0.580807	0.189275	Low pH	Proteobacteria	Gammaproteobacteria	Xanthomonadales	unidentified_Xanthomonadales	Acidibacter
542	OTU_280	0.0581131	92.8571	0.559932	-0.45713	High pH	Verrucomicrobia	OPB35_soil_group
543	OTU_31490	0.0569147	92.8571	-0.597728		Low pH	Actinobacteria	Thermoleophilia	Gaiellales	unidentified_Gaiellales	unidentified_Gaiellales	bacterium_Ellin6526
544	OTU_269	0.0518132	92.8571	0.525213	-0.360526	High pH	Actinobacteria	Thermoleophilia	Solirubrobacterales	FFCH13075
545	OTU_350	0.0487708	92.8571			Undetermined	Bacteroidetes	Sphingobacteriia	Sphingobacteriales	Chitinophagaceae	Chitinophaga
546	OTU_3501	0.0476029	92.8571	0.315557	-0.390192	Low MAT	Nitrospirae	Nitrospira	Nitrospirales	Nitrospiraceae	unidentified_Nitrospiraceae	Nitrospira_sp._enrichment_culture_clone_80
547	OTU_464	0.0444071	92.8571	0.519324	-0.300275	High pH	Bacteroidetes	Cytophagia	Cytophagales	Cytophagaceae	Ohtaekwangia
548	OTU_20774	0.0413647	92.8571	-0.525933		Low pH	Proteobacteria	Alphaproteobacteria	Rhodospirillales	unidentified_Rhodospirillales	Reyranella
549	OTU_368	0.0380765	92.8571	0.475302	-0.195714	High pH	Gemmatimonadetes	unidentified_Gemmatimonadetes	Gemmatimonadales	Gemmatimonadaceae
550	OTU_780	0.0374619	92.8571	0.599546	-0.354182	High pH	Planctomycetes	Phycisphaerae	Tepidisphaerales	Tepidisphaeraceae
551	OTU_918	0.0372162	92.8571	-0.270935	-0.361854	Low MAT	Actinobacteria	Thermoleophilia	Gaiellales	Gaiellaceae	Gaiella
552	OTU_849	0.0365094	92.8571			Undetermined	Bacteroidetes	Sphingobacteriia	Sphingobacteriales	Chitinophagaceae	Chitinophaga
553	OTU_538	0.0354335	92.8571	0.319821	-0.505498	Low MAT	Actinobacteria	unidentified_Actinobacteria	Frankiales
554	OTU_20844	0.0338354	92.8571	0.354849		High pH	Verrucomicrobia	OPB35_soil_group
555	OTU_329	0.0332515	92.8571	0.513793	-0.221945	High pH	Chloroflexi	S085
556	OTU_243	0.0312848	92.8571	0.279353		High pH	Proteobacteria	Betaproteobacteria	Nitrosomonadales	Nitrosomonadaceae
557	OTU_23974	0.0309775	92.8571	-0.252442	-0.312111	Low MAT	Acidobacteria	Holophagae	Subgroup_7
558	OTU_22905	0.0303934	92.8571	-0.538102		Low pH	Proteobacteria	Betaproteobacteria	SC-I-84	unidentified_SC-I-84	unidentified_SC-I-84
559	OTU_1050	0.0297483	92.8571	0.464073	-0.455067	High pH	Proteobacteria	Alphaproteobacteria	Rhizobiales	Hyphomicrobiaceae	Vasilyevaea
560	OTU_4244	0.0285499	92.8571	0.213072	-0.237375	Low MAT	Proteobacteria	Alphaproteobacteria	Rhizobiales	Rhizobiaceae	Rhizobium
561	OTU_450	0.0274436	92.8571	-0.313176		Low pH	Proteobacteria	Betaproteobacteria	SC-I-84
562	OTU_839	0.0253844	92.8571	0.44153	-0.226631	High pH	Proteobacteria	Deltaproteobacteria	Myxococcales	Haliangiaceae	Haliangium
563	OTU_8802	0.0246468	92.8571	0.376844	-0.365077	High pH	Acidobacteria	Holophagae	Subgroup_10	ABS-19
564	OTU_19060	0.0240322	92.8571		-0.232033	Low MAT	Proteobacteria	Alphaproteobacteria	Caulobacterales	Caulobacteraceae
565	OTU_367	0.0236635	92.8571		-0.232433	Low MAT	Verrucomicrobia	OPB35_soil_group
566	OTU_18733	0.0230183	92.8571		-0.261081	Low MAT	Chloroflexi	S085
567	OTU_322	0.0222807	92.8571	0.449315	-0.306833	High pH	Proteobacteria	Alphaproteobacteria	Rhodospirillales	AKYH478
568	OTU_2158	0.0209588	92.8571	0.329701	-0.334369	Low MAT	Acidobacteria	Subgroup_6
569	OTU_1289	0.019607	92.8571	0.221546		High pH	Proteobacteria	Alphaproteobacteria	Rhizobiales	Bradyrhizobiaceae	Bosea
570	OTU_938	0.0165649	92.8571	-0.177882	0.204657	High MAT	Planctomycetes	Planctomycetacia	Planctomycetales	Planctomycetaceae	Planctomyces
571	OTU_18318	0.0153044	92.8571	0.216394		High pH	Proteobacteria	Betaproteobacteria	Nitrosomonadales	Nitrosomonadaceae	unidentified_Nitrosomonadaceae	bacterium_Ellin6067
572	OTU_3405	0.0150899	92.8571		-0.385927	Low MAT	Proteobacteria	Gammaproteobacteria	Xanthomonadales	unidentified_Xanthomonadales	Acidibacter
573	OTU_5398	0.0112182	92.8571			Undetermined	Acidobacteria	Subgroup_6
574	OTU_49	0.289381	92.0635	-0.612853		Low pH	Acidobacteria	unidentified_Acidobacteria	Acidobacteriales	Acidobacteriaceae_(Subgroup_1)	unidentified_Acidobacteriaceae_(Subgroup_1)	bacterium_Ellin6528
575	OTU_390	0.123334	92.0635	-0.573342		Low pH	Acidobacteria	unidentified_Acidobacteria	Acidobacteriales	Acidobacteriaceae_(Subgroup_1)
576	OTU_240	0.113633	92.0635	0.324726	-0.272504	High pH	Thaumarchaeota	.SCG.
577	OTU_334	0.0854571	92.0635	-0.281664	-0.394873	Low MAT	Gemmatimonadetes	unidentified_Gemmatimonadetes	Gemmatimonadales	Gemmatimonadaceae
578	OTU_13390	0.0853638	92.0635	-0.561651		Low pH	Proteobacteria	Alphaproteobacteria	Rhizobiales	Xanthobacteraceae	Pseudolabrys
579	OTU_177	0.0549878	92.0635	-0.328185	0.35947	High MAT	Gemmatimonadetes	unidentified_Gemmatimonadetes	Gemmatimonadales	Gemmatimonadaceae
580	OTU_21758	0.0517639	92.0635	-0.580576		Low pH	Acidobacteria	unidentified_Acidobacteria	Acidobacteriales	Acidobacteriaceae_(Subgroup_1)	Candidatus_Koribacter
581	OTU_23298	0.0486647	92.0635	0.532824	-0.50454	High pH	Acidobacteria	Subgroup_6	unidentified_Subgroup_6	unidentified_Subgroup_6	unidentified_Subgroup_6
582	OTU_657	0.044542	92.0635	0.211421		High pH	Acidobacteria	Subgroup_6
583	OTU_97	0.0400785	92.0635			Undetermined	Bacteroidetes	Sphingobacteriia	Sphingobacteriales	Chitinophagaceae	Dinghuibacter
584	OTU_291	0.0397995	92.0635	0.476562	-0.523441	Low MAT	Thermomicrobia	unidentified_Thermomicrobia	AKYG1722
585	OTU_333	0.0396755	92.0635			Undetermined	Acidobacteria	Subgroup_18
586	OTU_12221	0.0375057	92.0635	0.439124		High pH	Acidobacteria	Subgroup_6
587	OTU_9988	0.0364207	92.0635	0.280022	0.19347	High pH	Gemmatimonadetes	unidentified_Gemmatimonadetes	Gemmatimonadales	Gemmatimonadaceae
588	OTU_2434	0.0360179	92.0635	0.419945		High pH	Proteobacteria	Alphaproteobacteria	Sphingomonadales	Sphingomonadaceae	Novosphingobium
589	OTU_235	0.0354602	92.0635	0.31046		High pH	Proteobacteria	Alphaproteobacteria	Rhodobacterales	Rhodobacteraceae	Rhodobacter
590	OTU_219	0.0345923	92.0635	-0.540123	0.249722	Low pH	Proteobacteria	Betaproteobacteria	SC-I-84
591	OTU_1625	0.0344372	92.0635	0.279334	0.177634	High pH	Acidobacteria	Subgroup_6
592	OTU_11374	0.0310584	92.0635	0.517154	-0.404006	High pH	Proteobacteria	Gammaproteobacteria	Xanthomonadales	unidentified_Xanthomonadales	Steroidobacter
593	OTU_26256	0.0290127	92.0635	0.25653	-0.367514	Low MAT	Acidobacteria	Subgroup_6	unidentified_Subgroup_6	unidentified_Subgroup_6	unidentified_Subgroup_6	Acidobacteria_bacterium_CB_286306
594	OTU_16378	0.0287649	92.0635	-0.646992		Low pH	Acidobacteria	Solibacteres	Solibacterales	Solibacteraceae_(Subgroup_3)	Candidatus_Solibacter
595	OTU_507	0.0283621	92.0635	0.415457	-0.237322	High pH	Proteobacteria	Gammaproteobacteria	Xanthomonadales	Xanthomonadaceae
596	OTU_351	0.0281449	92.0635	0.408468	-0.332074	High pH	Proteobacteria	Alphaproteobacteria	Rhizobiales	JG34-KF-361
597	OTU_242	0.027029	92.0635	0.29728		High pH	Acidobacteria	Subgroup_17
598	OTU_524	0.0260993	92.0635			Undetermined	Chloroflexi	SHA-26
599	OTU_8608	0.0259133	92.0635	-0.324114	0.320274	Low pH	Firmicutes	Bacilli	Bacillales	Bacillaceae	Bacillus	Bacillus_luciferensis
600	OTU_1565	0.0248902	92.0635	0.499473	-0.456131	High pH	Proteobacteria	Alphaproteobacteria	Rhizobiales	Xanthobacteraceae	Variibacter
601	OTU_30436	0.021109	92.0635	0.322044	-0.554698	Low MAT	Proteobacteria	Betaproteobacteria	TRA3-20
602	OTU_2276	0.0207987	92.0635	0.202651	-0.220074	Low MAT	Proteobacteria	Alphaproteobacteria	Caulobacterales	Caulobacteraceae	Caulobacter
603	OTU_3081	0.0200242	92.0635	-0.230281		Low pH	Actinobacteria	Thermoleophilia	Gaiellales	Gaiellaceae	Gaiella
604	OTU_1441	0.0196521	92.0635	0.266771	-0.318474	Low MAT	Proteobacteria	Deltaproteobacteria	Myxococcales	Haliangiaceae	Haliangium
605	OTU_20478	0.0185054	92.0635	0.425535	-0.352543	High pH	Acidobacteria	Subgroup_6
606	OTU_885	0.0176065	92.0635	0.475291	-0.280908	High pH	Proteobacteria	Deltaproteobacteria	Myxococcales	Sandaracinaceae
607	OTU_1182	0.0130501	92.0635	0.372649	-0.182398	High pH	Proteobacteria	Deltaproteobacteria	Myxococcales	Haliangiaceae	Haliangium
608	OTU_59	0.149545	91.2698	0.223191		High pH	Proteobacteria	Gammaproteobacteria	Xanthomonadales	Xanthomonadaceae	Stenotrophomonas
609	OTU_286	0.106523	91.2698	-0.297756		Low pH	Bacteroidetes	Sphingobacteriia	Sphingobacteriales	Chitinophagaceae
610	OTU_1753	0.0926096	91.2698	-0.466926		Low pH	Acidobacteria	Subgroup_2
611	OTU_3973	0.0638452	91.2698	-0.231011	-0.419044	Low MAT	Gemmatimonadetes	unidentified_Gemmatimonadetes	Gemmatimonadales	Gemmatimonadaceae	Gemmatimonas
612	OTU_173	0.0499317	91.2698	0.353309		High pH	Gemmatimonadetes	unidentified_Gemmatimonadetes	Gemmatimonadales	Gemmatimonadaceae
613	OTU_9773	0.0423031	91.2698			Undetermined	Proteobacteria	Deltaproteobacteria	Desulfuromonadales	Geobacteraceae	Geobacter
614	OTU_152	0.0407396	91.2698			Undetermined	Proteobacteria	Deltaproteobacteria	Desulfuromonadales	Geobacteraceae	Geobacter
615	OTU_1241	0.0370503	91.2698	0.481131	-0.253441	High pH	Actinobacteria	Thermoleophilia	Solirubrobacterales	Parviterribacteraceae	Parviterribacter
616	OTU_4741	0.0369878	91.2698	-0.623377		Low pH	Acidobacteria	unidentified_Acidobacteria	Acidobacteriales	Acidobacteriaceae_(Subgroup_1)
617	OTU_585	0.0359249	91.2698	-0.289839		Low pH	Cyanobacteria	Chloroplast	unidentified_Chloroplast	unidentified_Chloroplast	unidentified_Chloroplast
618	OTU_273	0.0350182	91.2698		0.249326	High MAT	Acidobacteria	Subgroup_22
619	OTU_3377	0.0314848	91.2698	0.562909	-0.42886	High pH	Gemmatimonadetes	unidentified_Gemmatimonadetes	Gemmatimonadales	Gemmatimonadaceae
620	OTU_11025	0.0309224	91.2698		-0.338499	Low MAT	Proteobacteria	Betaproteobacteria	Burkholderiales	Oxalobacteraceae	[Aquaspirillum]_arcticum_group
621	OTU_52	0.029234	91.2698			Undetermined	Proteobacteria	Betaproteobacteria	Rhodocyclales	Rhodocyclaceae
622	OTU_7069	0.0278267	91.2698	-0.317507		Low pH	Gemmatimonadetes	unidentified_Gemmatimonadetes	Gemmatimonadales	Gemmatimonadaceae
623	OTU_6428	0.0271703	91.2698		0.377202	High MAT	Proteobacteria	Deltaproteobacteria	Desulfurellales	Desulfurellaceae	H16
624	OTU_423	0.0253259	91.2698			Undetermined	Gemmatimonadetes	unidentified_Gemmatimonadetes	Gemmatimonadales	Gemmatimonadaceae
625	OTU_570	0.0246379	91.2698	-0.373874		Low pH	Acidobacteria	Blastocatellia	unidentified_Blastocatellia	Blastocatellaceae_(Subgroup_4)	DS-100
626	OTU_595	0.0229183	91.2698			Undetermined	Acidobacteria	Subgroup_6
627	OTU_667	0.021949	91.2698		-0.293825	Low MAT	Bacteroidetes	Sphingobacteriia	Sphingobacteriales	Chitinophagaceae
628	OTU_826	0.0218867	91.2698			Undetermined	Proteobacteria	Alphaproteobacteria	Rhizobiales	A0839
629	OTU_1543	0.0202296	91.2698	0.299168	-0.307938	Low MAT	Actinobacteria	Acidimicrobiia	Acidimicrobiales
630	OTU_30965	0.0200733	91.2698	0.445841	-0.306587	High pH	Proteobacteria	Betaproteobacteria	TRA3-20
631	OTU_1250	0.0200107	91.2698	0.349459	-0.479282	Low MAT	Proteobacteria	Alphaproteobacteria	Caulobacterales	Hyphomonadaceae	Hirschia
632	OTU_3739	0.0197291	91.2698			Undetermined	Proteobacteria	Betaproteobacteria	SC-I-84
633	OTU_935	0.0190417	91.2698			Undetermined	Acidobacteria	Subgroup_6
634	OTU_26769	0.0187914	91.2698			Undetermined	Proteobacteria	Alphaproteobacteria	Sphingomonadales	Sphingomonadaceae	Novosphingobium	Novosphingobium_aromaticivorans
635	OTU_1205	0.0144765	91.2698		-0.182788	Low MAT	Proteobacteria	Deltaproteobacteria	Myxococcales	Polyangiaceae	Sorangium
636	OTU_1620	0.0139452	91.2698	0.296447	-0.401448	Low MAT	Armatimonadetes
637	OTU_12810	0.0132259	91.2698			Undetermined	Proteobacteria	Deltaproteobacteria	Myxococcales	Haliangiaceae	Haliangium
638	OTU_184	0.0507165	90.4762	-0.476732		Low pH	Acidobacteria	Holophagae	Subgroup_7
639	OTU_164	0.050496	90.4762	0.446642	-0.289731	High pH	Gemmatimonadetes	S0134_terrestrial_group
640	OTU_621	0.0491399	90.4762	0.626333	-0.464748	High pH	Planctomycetes	Phycisphaerae	Tepidisphaerales	Tepidisphaeraceae
641	OTU_654	0.0462066	90.4762	-0.479951	-0.235763	Low pH	Gemmatimonadetes	unidentified_Gemmatimonadetes	Gemmatimonadales	Gemmatimonadaceae	Gemmatimonas
642	OTU_957	0.045954	90.4762		-0.330499	Low MAT	Actinobacteria	Thermoleophilia	Gaiellales
643	OTU_61	0.0447872	90.4762	0.349135		High pH	Proteobacteria	Betaproteobacteria	SC-I-84
644	OTU_118	0.0349154	90.4762	-0.469193	0.207629	Low pH	Acidobacteria	unidentified_Acidobacteria	Acidobacteriales	Acidobacteriaceae_(Subgroup_1)	unidentified_Acidobacteriaceae_(Subgroup_1)	bacterium_Ellin6074
645	OTU_1610	0.0345053	90.4762	0.442287	-0.252506	High pH	Tectomicrobia
646	OTU_608	0.0311621	90.4762			Undetermined	Nitrospirae	Nitrospira	Nitrospirales	Sh765B-TzT-35
647	OTU_1659	0.0291123	90.4762		-0.478536	Low MAT	Proteobacteria	Betaproteobacteria
648	OTU_514	0.0285443	90.4762	-0.468154	0.1949	Low pH	Acidobacteria	Solibacteres	Solibacterales	Solibacteraceae_(Subgroup_3)	Bryobacter
649	OTU_18794	0.0284808	90.4762	0.445356	-0.358868	High pH	Acidobacteria	Subgroup_6
650	OTU_1909	0.026841	90.4762	0.377831		High pH	Armatimonadetes	Chthonomonadetes	Chthonomonadales
651	OTU_865	0.0259578	90.4762	0.558145		High pH	Chloroflexi	Anaerolineae	Anaerolineales	Anaerolineaceae
652	OTU_872	0.0247597	90.4762		0.256417	High MAT	Acidobacteria	Subgroup_22
653	OTU_169	0.0233717	90.4762	0.576743	-0.245253	High pH	Acidobacteria	Subgroup_17
654	OTU_889	0.0231821	90.4762	0.407315		High pH	Proteobacteria	Gammaproteobacteria	Xanthomonadales
655	OTU_576	0.0226775	90.4762	0.372212	-0.193522	High pH	Planctomycetes	Planctomycetacia	Planctomycetales	Planctomycetaceae	Pirellula
656	OTU_1710	0.022047	90.4762	-0.209506	-0.283975	Low MAT	Verrucomicrobia	Opitutae	Opitutales	Opitutaceae	Opitutus
657	OTU_484	0.021984	90.4762	0.428061	-0.33497	High pH	Proteobacteria	Deltaproteobacteria	Myxococcales	Polyangiaceae
658	OTU_2101	0.0216685	90.4762	0.473219	-0.306831	High pH	Chloroflexi	Anaerolineae	Anaerolineales	Anaerolineaceae
659	OTU_1381	0.0212269	90.4762	0.320369		High pH	Proteobacteria	Gammaproteobacteria	Xanthomonadales
660	OTU_3860	0.0197133	90.4762			Undetermined	Bacteroidetes	Sphingobacteriia	Sphingobacteriales	Chitinophagaceae	Ferruginibacter
661	OTU_2341	0.019019	90.4762	0.275898		High pH	Chloroflexi	KD4-96
662	OTU_20200	0.0183568	90.4762		-0.319283	Low MAT	Chloroflexi	KD4-96
663	OTU_6961	0.0179784	90.4762	0.298908		High pH	Actinobacteria	Thermoleophilia	Solirubrobacterales	Solirubrobacteraceae	Solirubrobacter
664	OTU_1245	0.0171269	90.4762	-0.456116		Low pH	Verrucomicrobia	OPB35_soil_group
665	OTU_26700	0.0160229	90.4762			Undetermined	Actinobacteria	unidentified_Actinobacteria	Micromonosporales	Micromonosporaceae
666	OTU_6184	0.0158649	90.4762	-0.230082		Low pH	Chloroflexi	KD4-96
667	OTU_2173	0.014572	90.4762	0.214466	-0.239373	Low MAT	Acidobacteria	Subgroup_17
668	OTU_3110	0.0145089	90.4762	-0.236973		Low pH	Elusimicrobia	unidentified_Elusimicrobia	Lineage_IIa
669	OTU_8769	0.0142249	90.4762	0.581639	-0.316275	High pH	Chloroflexi	S085
670	OTU_6373	0.0136891	90.4762	-0.228939		Low pH	Proteobacteria	Deltaproteobacteria	Myxococcales	Polyangiaceae	Aetherobacter
671	OTU_3329	0.0124588	90.4762	-0.424738	0.213284	Low pH	Proteobacteria	Deltaproteobacteria	Myxococcales	Haliangiaceae	Haliangium
672	OTU_1399	0.0120804	90.4762			Undetermined	Chloroflexi	S085
673	OTU_37	0.243417	89.6825	-0.359835	0.232661	Low pH	Proteobacteria	Gammaproteobacteria	Xanthomonadales	Xanthomonadaceae
674	OTU_55	0.148055	89.6825			Undetermined	Proteobacteria	Gammaproteobacteria	Pseudomonadales	Moraxellaceae	Acinetobacter
675	OTU_96	0.099785	89.6825	-0.468637		Low pH	Bacteroidetes	Sphingobacteriia	Sphingobacteriales	Chitinophagaceae
676	OTU_190	0.0645934	89.6825	-0.398983		Low pH	Proteobacteria	Gammaproteobacteria	Xanthomonadales	Xanthomonadaceae	Mizugakiibacter
677	OTU_217	0.0610932	89.6825			Undetermined	Chloroflexi	SBR2076
678	OTU_126	0.0607116	89.6825	-0.573618	0.377741	Low pH	Actinobacteria	unidentified_Actinobacteria	Frankiales	Acidothermaceae	Acidothermus
679	OTU_441	0.0557477	89.6825	0.478795	-0.449501	High pH	Bacteroidetes	Cytophagia	Cytophagales	Cytophagaceae	Pontibacter	Pontibacter_populi
680	OTU_565	0.0504975	89.6825	-0.275457	-0.211695	Low pH	Acidobacteria	unidentified_Acidobacteria	Acidobacteriales	Acidobacteriaceae_(Subgroup_1)	unidentified_Acidobacteriaceae_(Subgroup_1)	Acidobacteria_bacterium_WWH111
681	OTU_447	0.049511	89.6825		-0.480949	Low MAT	Proteobacteria	Alphaproteobacteria	Sphingomonadales	Sphingomonadaceae	Sphingobium	Sphingobium_fuliginis
682	OTU_109	0.0430199	89.6825			Undetermined	Proteobacteria	Deltaproteobacteria	Desulfuromonadales	Geobacteraceae	Geobacter
683	OTU_907	0.040188	89.6825	0.528276	-0.438122	High pH	Proteobacteria	Gammaproteobacteria	Xanthomonadales	Xanthomonadaceae
684	OTU_1410	0.0353833	89.6825	0.268674	-0.188867	High pH	Bacteroidetes	Sphingobacteriia	Sphingobacteriales	Chitinophagaceae
685	OTU_18285	0.0328378	89.6825		-0.237061	Low MAT	Gemmatimonadetes	unidentified_Gemmatimonadetes	Gemmatimonadales	Gemmatimonadaceae	Gemmatirosa
686	OTU_10019	0.0310878	89.6825	0.338864		High pH	Proteobacteria	Alphaproteobacteria	Sphingomonadales	Erythrobacteraceae	Altererythrobacter
687	OTU_25856	0.0308016	89.6825		-0.326221	Low MAT	Proteobacteria	Betaproteobacteria	Burkholderiales	Oxalobacteraceae
688	OTU_1488	0.0290515	89.6825			Undetermined	Nitrospirae	Nitrospira	Nitrospirales	0319-6A21
689	OTU_751	0.0274921	89.6825		-0.405702	Low MAT	Proteobacteria	Alphaproteobacteria	Sphingomonadales	Sphingomonadaceae	Sphingomonas
690	OTU_1474	0.0271741	89.6825	0.677791	-0.270755	High pH	Chloroflexi	Anaerolineae	Anaerolineales	Anaerolineaceae
691	OTU_1756	0.0260288	89.6825		-0.486558	Low MAT	Actinobacteria	unidentified_Actinobacteria	Micrococcales	Microbacteriaceae	Frigoribacterium
692	OTU_392	0.024342	89.6825	0.436665	-0.306267	High pH	Gemmatimonadetes	unidentified_Gemmatimonadetes	Gemmatimonadales	Gemmatimonadaceae
693	OTU_1004	0.0238011	89.6825	0.181565	-0.395711	Low MAT	Proteobacteria	Alphaproteobacteria	Rhizobiales	Hyphomicrobiaceae	Pedomicrobium
694	OTU_161	0.0237695	89.6825			Undetermined	Proteobacteria	Betaproteobacteria	SC-I-84
695	OTU_924	0.0231967	89.6825			Undetermined	Actinobacteria	unidentified_Actinobacteria	Frankiales	Nakamurellaceae	Nakamurella
696	OTU_14700	0.0231649	89.6825		-0.302177	Low MAT	Bacteroidetes	Sphingobacteriia	Sphingobacteriales	Chitinophagaceae
697	OTU_1034	0.0216694	89.6825			Undetermined	Acidobacteria	Blastocatellia	unidentified_Blastocatellia	Blastocatellaceae_(Subgroup_4)
698	OTU_643	0.0195056	89.6825			Undetermined	Nitrospirae	Nitrospira	Nitrospirales	0319-6A21
699	OTU_24757	0.0192508	89.6825	0.190859	-0.240991	Low MAT	Latescibacteria
700	OTU_16444	0.0182648	89.6825	0.441394		High pH	Actinobacteria	Thermoleophilia	Gaiellales
701	OTU_680	0.0172463	89.6825			Undetermined	Planctomycetes	Planctomycetacia	Planctomycetales	Planctomycetaceae	Gemmata
702	OTU_10540	0.0162285	89.6825		0.361799	High MAT	Planctomycetes	Planctomycetacia	Planctomycetales	Planctomycetaceae	Zavarzinella
703	OTU_863	0.0159102	89.6825	-0.224275	0.182591	Low pH	Proteobacteria	Alphaproteobacteria	Rhizobiales	alphaI_cluster
704	OTU_727	0.0143509	89.6825	-0.178009		Low pH	Proteobacteria	Deltaproteobacteria	Myxococcales
705	OTU_20957	0.0140011	89.6825	0.178988	-0.197318	Low MAT	Gemmatimonadetes	unidentified_Gemmatimonadetes	Gemmatimonadales	Gemmatimonadaceae
706	OTU_206	0.113999	88.8889	-0.539923	0.254838	Low pH	Acidobacteria	unidentified_Acidobacteria	Acidobacteriales	Acidobacteriaceae_(Subgroup_1)
707	OTU_9	0.10867	88.8889			Undetermined	Proteobacteria	Deltaproteobacteria	43F-1404R
708	OTU_318	0.0848816	88.8889	0.310398	-0.646655	Low MAT	Acidobacteria	Blastocatellia	unidentified_Blastocatellia	Blastocatellaceae_(Subgroup_4)	RB41
709	OTU_357	0.0739983	88.8889		-0.355047	Low MAT	Thaumarchaeota	.SCG.
710	OTU_359	0.0582677	88.8889	0.396258	-0.594205	Low MAT	Proteobacteria	Alphaproteobacteria	Rhodospirillales	Rhodospirillaceae	Skermanella
711	OTU_531	0.0470637	88.8889		0.291667	High MAT	Bacteroidetes	Flavobacteriia	Flavobacteriales	Flavobacteriaceae	Flavobacterium
712	OTU_560	0.0425376	88.8889	-0.589378		Low pH	Acidobacteria	Solibacteres	Solibacterales	Solibacteraceae_(Subgroup_3)	Candidatus_Solibacter	bacterium_Ellin7504
713	OTU_24077	0.0411245	88.8889		0.237071	High MAT	Proteobacteria	Betaproteobacteria	SC-I-84
714	OTU_803	0.0394875	88.8889	0.456624	-0.275823	High pH	Gemmatimonadetes	Longimicrobia	Longimicrobiales	Longimicrobiaceae
715	OTU_216	0.0310121	88.8889	-0.427303		Low pH	Proteobacteria	Betaproteobacteria	Nitrosomonadales	Nitrosomonadaceae
716	OTU_641	0.0306913	88.8889	0.467946	-0.509054	Low MAT	Gemmatimonadetes	unidentified_Gemmatimonadetes	Gemmatimonadales	Gemmatimonadaceae
717	OTU_1589	0.0300171	88.8889	-0.365959		Low pH	Chloroflexi	TK10	unidentified_TK10	unidentified_TK10	unidentified_TK10	bacterium_Ellin6519
718	OTU_18213	0.0298245	88.8889			Undetermined	Nitrospirae	Nitrospira	Nitrospirales	0319-6A21
719	OTU_936	0.0292787	88.8889	0.354687		High pH	Bacteroidetes	Sphingobacteriia	Sphingobacteriales	Saprospiraceae
720	OTU_2050	0.0284122	88.8889	-0.564094		Low pH	Bacteroidetes	Sphingobacteriia	Sphingobacteriales	Chitinophagaceae
721	OTU_3531	0.0280268	88.8889	0.230144		High pH	Proteobacteria	Betaproteobacteria	Burkholderiales	Comamonadaceae
722	OTU_415	0.0269672	88.8889			Undetermined	Chloroflexi	SJA-15
723	OTU_1324	0.0268065	88.8889	0.657632	-0.319486	High pH	Thermomicrobia	unidentified_Thermomicrobia	JG30-KF-CM45
724	OTU_528	0.0268064	88.8889	-0.267794	-0.212075	Low pH	Proteobacteria	Alphaproteobacteria	Rhodospirillales	Rhodospirillaceae	Dongia
725	OTU_1493	0.0260365	88.8889	0.351462	-0.562156	Low MAT	Thermomicrobia	unidentified_Thermomicrobia	JG30-KF-CM45
726	OTU_1301	0.0249126	88.8889	0.522882	-0.271385	High pH	Actinobacteria	Thermoleophilia	Solirubrobacterales	Elev-16S-1332
727	OTU_25724	0.0230827	88.8889	0.34117	-0.24413	High pH	Chloroflexi	Anaerolineae	Anaerolineales	Anaerolineaceae
728	OTU_12941	0.0228579	88.8889		-0.220335	Low MAT	Chloroflexi	Gitt-GS-136
729	OTU_539	0.0210603	88.8889			Undetermined	Proteobacteria	Alphaproteobacteria	Rhizobiales	alphaI_cluster
730	OTU_881	0.0208355	88.8889	0.362797	-0.347331	High pH	Proteobacteria	Alphaproteobacteria	Rhizobiales	Methylobacteriaceae	Microvirga
731	OTU_1118	0.0203861	88.8889			Undetermined	Gemmatimonadetes	unidentified_Gemmatimonadetes	Gemmatimonadales	Gemmatimonadaceae	Gemmatimonas
732	OTU_15090	0.0197444	88.8889		-0.353858	Low MAT	Acidobacteria	Subgroup_17
733	OTU_18423	0.0195196	88.8889	-0.344038	0.298502	Low pH	Proteobacteria	Deltaproteobacteria	Myxococcales
734	OTU_24320	0.0194232	88.8889		0.302799	High MAT	Firmicutes	Bacilli	Bacillales	Bacillaceae	Bacillus
735	OTU_1101	0.0172082	88.8889	0.525079	-0.398792	High pH	Actinobacteria	Acidimicrobiia	Acidimicrobiales
736	OTU_7374	0.0164053	88.8889			Undetermined	Latescibacteria
737	OTU_592	0.0163735	88.8889			Undetermined	Proteobacteria	Deltaproteobacteria	Desulfurellales	Desulfurellaceae	H16
738	OTU_2590	0.0153141	88.8889		-0.201826	Low MAT	Actinobacteria	unidentified_Actinobacteria	Streptosporangiales	Thermomonosporaceae	Actinomadura
739	OTU_24232	0.0145754	88.8889			Undetermined	Proteobacteria	Betaproteobacteria	Nitrosomonadales	Nitrosomonadaceae	unidentified_Nitrosomonadaceae
740	OTU_17918	0.0116224	88.8889	0.295307	-0.283973	High pH	Chloroflexi	TK10
741	OTU_2021	0.0111088	88.8889	0.214215	-0.177241	High pH	Actinobacteria	Thermoleophilia	Gaiellales
742	OTU_614	0.0772889	88.0952	0.525156	-0.4498	High pH	Thaumarchaeota	.SCG.
743	OTU_17753	0.0401346	88.0952			Undetermined	Acidobacteria	Holophagae	Subgroup_7	unidentified_Subgroup_7	unidentified_Subgroup_7	Acidobacteria_bacterium_enrichment_culture_clone_CV-04
744	OTU_399	0.040102	88.0952	0.457578	-0.536163	Low MAT	Acidobacteria	Blastocatellia	unidentified_Blastocatellia	Blastocatellaceae_(Subgroup_4)	Stenotrophobacter
745	OTU_7411	0.0340122	88.0952		-0.574129	Low MAT	Gemmatimonadetes	unidentified_Gemmatimonadetes	Gemmatimonadales	Gemmatimonadaceae
746	OTU_713	0.0330734	88.0952	-0.194055		Low pH	Actinobacteria	unidentified_Actinobacteria	Micrococcales	Microbacteriaceae	Humibacter
747	OTU_1473	0.0318746	88.0952	-0.622417		Low pH	Acidobacteria	Solibacteres	Solibacterales	Solibacteraceae_(Subgroup_3)	Candidatus_Solibacter
748	OTU_201	0.0297369	88.0952			Undetermined	Chloroflexi	Anaerolineae	Anaerolineales	Anaerolineaceae
749	OTU_860	0.0271131	88.0952	0.525691	-0.396029	High pH	Actinobacteria	Thermoleophilia	Gaiellales	Gaiellaceae	Gaiella
750	OTU_8615	0.026206	88.0952			Undetermined	Proteobacteria	Deltaproteobacteria	Myxococcales	Archangiaceae	Anaeromyxobacter
751	OTU_6212	0.0243923	88.0952	-0.460384		Low pH	Proteobacteria	Alphaproteobacteria	Rhizobiales	KF-JG30-B3
752	OTU_2136	0.0240683	88.0952			Undetermined	Proteobacteria	Alphaproteobacteria	Sphingomonadales	Sphingomonadaceae	Novosphingobium	Novosphingobium_resinovorum
753	OTU_4053	0.0226105	88.0952	0.495633	-0.489139	High pH	Proteobacteria	Alphaproteobacteria	Rhizobiales	Phyllobacteriaceae	Mesorhizobium
754	OTU_502	0.0217037	88.0952			Undetermined	Bacteroidetes	Sphingobacteriia	Sphingobacteriales	Chitinophagaceae	Ferruginibacter
755	OTU_13701	0.0206668	88.0952	-0.30017		Low pH	Verrucomicrobia	OPB35_soil_group
756	OTU_19211	0.0206346	88.0952	-0.191001		Low pH	Proteobacteria	Alphaproteobacteria	Rhodospirillales	unidentified_Rhodospirillales	Reyranella	Enhydrobacter_aerosaccus
757	OTU_1191	0.0195006	88.0952	0.415266		High pH	Planctomycetes	Planctomycetacia	Planctomycetales	Planctomycetaceae	Pirellula	Pasteuria_sp._LX5
758	OTU_1076	0.0191773	88.0952	-0.207737		Low pH	Acidobacteria	Solibacteres	Solibacterales	Solibacteraceae_(Subgroup_3)	Bryobacter
759	OTU_14441	0.0189826	88.0952	0.213229	-0.262959	Low MAT	Proteobacteria	Deltaproteobacteria	Desulfurellales	Desulfurellaceae	G55
760	OTU_2272	0.01895	88.0952	0.561711	-0.191102	High pH	Actinobacteria	Thermoleophilia	Gaiellales
761	OTU_1689	0.0182052	88.0952			Undetermined	Proteobacteria	Gammaproteobacteria	Pseudomonadales	Pseudomonadaceae	Pseudomonas	Pseudomonas_citronellolis
762	OTU_15411	0.0181401	88.0952	0.235843		High pH	Proteobacteria	Betaproteobacteria	Burkholderiales	Comamonadaceae
763	OTU_1985	0.0178167	88.0952	-0.277945		Low pH	Verrucomicrobia	OPB35_soil_group
764	OTU_1022	0.0174928	88.0952	0.393559	-0.385498	High pH	Actinobacteria	Acidimicrobiia	Acidimicrobiales
765	OTU_4218	0.017201	88.0952	0.20058		High pH	Planctomycetes	Planctomycetacia	Planctomycetales	Planctomycetaceae	Pirellula
766	OTU_632	0.0163914	88.0952	0.343076	-0.286694	High pH	Armatimonadetes
767	OTU_1181	0.0155166	88.0952	-0.437542		Low pH	Proteobacteria	Deltaproteobacteria	Myxococcales	BIrii41
768	OTU_620	0.0154518	88.0952	0.252194	-0.232362	High pH	Proteobacteria	Alphaproteobacteria	Rhizobiales	DUNssu044
769	OTU_554	0.0132492	88.0952	-0.344189		Low pH	Actinobacteria	Acidimicrobiia	Acidimicrobiales
770	OTU_12571	0.0130873	88.0952	0.309893		High pH	Acidobacteria	Subgroup_17
771	OTU_3123	0.0121805	88.0952	0.466986	-0.2251	High pH	Proteobacteria	Deltaproteobacteria	Myxococcales	Phaselicystidaceae	Phaselicystis
772	OTU_131	0.0436701	87.3016		0.180384	High MAT	Proteobacteria	Betaproteobacteria	SC-I-84
773	OTU_197	0.04014	87.3016	-0.185936	0.185665	Low pH	Latescibacteria
774	OTU_1895	0.0349754	87.3016	0.410418	-0.571369	Low MAT	Actinobacteria	Thermoleophilia	Gaiellales
775	OTU_421	0.0344528	87.3016	0.177868	-0.426549	Low MAT	Actinobacteria	unidentified_Actinobacteria	Micrococcales	Microbacteriaceae	Cryobacterium
776	OTU_837	0.0337661	87.3016	0.6004	-0.245767	High pH	Planctomycetes	Planctomycetacia	Planctomycetales	Planctomycetaceae	Pirellula
777	OTU_282	0.0323931	87.3016	-0.475767		Low pH	Acidobacteria	unidentified_Acidobacteria	Acidobacteriales	Acidobacteriaceae_(Subgroup_1)
778	OTU_1015	0.0308244	87.3016		-0.250436	Low MAT	Actinobacteria	unidentified_Actinobacteria	Propionibacteriales	Propionibacteriaceae	Microlunatus
779	OTU_1255	0.0306609	87.3016	-0.617414	0.25592	Low pH	Actinobacteria	unidentified_Actinobacteria	Frankiales	Frankiaceae	Jatrophihabitans
780	OTU_810	0.0292551	87.3016	-0.546274		Low pH	Armatimonadetes	Chthonomonadetes	Chthonomonadales	Chthonomonadaceae	Chthonomonas
781	OTU_1323	0.0258888	87.3016	-0.358199		Low pH	Chloroflexi	Anaerolineae	Anaerolineales	Anaerolineaceae
782	OTU_122	0.0249409	87.3016			Undetermined	Proteobacteria	Betaproteobacteria	SC-I-84
783	OTU_7417	0.0249083	87.3016	0.214919	-0.483517	Low MAT	Chloroflexi	P2-11E
784	OTU_1116	0.0232737	87.3016	-0.570088		Low pH	Actinobacteria	Thermoleophilia	Gaiellales	unidentified_Gaiellales	unidentified_Gaiellales	bacterium_Ellin6504
785	OTU_22572	0.0224239	87.3016	0.367502	-0.240163	High pH	Actinobacteria	unidentified_Actinobacteria	Pseudonocardiales	Pseudonocardiaceae	Lentzea
786	OTU_31396	0.0215086	87.3016	0.354967		High pH	Acidobacteria	Solibacteres	Solibacterales	Solibacteraceae_(Subgroup_3)	Bryobacter
787	OTU_1447	0.021476	87.3016	0.387852	-0.24236	High pH	Proteobacteria	Deltaproteobacteria	Myxococcales	Nannocystaceae
788	OTU_1822	0.0208223	87.3016		0.184349	High MAT	Gemmatimonadetes	S0134_terrestrial_group
789	OTU_1647	0.0205935	87.3016	-0.538101	0.20351	Low pH	Proteobacteria	Alphaproteobacteria	Caulobacterales	Caulobacteraceae
790	OTU_4373	0.0198743	87.3016			Undetermined	Planctomycetes	Phycisphaerae	Tepidisphaerales	Tepidisphaeraceae
791	OTU_23113	0.0194167	87.3016	0.433835		High pH	Acidobacteria	Subgroup_6
792	OTU_24823	0.0184685	87.3016	0.332896	-0.21281	High pH	Actinobacteria	unidentified_Actinobacteria	Micrococcales	Microbacteriaceae
793	OTU_23694	0.016213	87.3016	0.263955	-0.186617	High pH	Proteobacteria	Alphaproteobacteria	Rhizobiales	Xanthobacteraceae
794	OTU_18695	0.0159523	87.3016	-0.366453		Low pH	Actinobacteria	Thermoleophilia	Gaiellales
795	OTU_17401	0.0157232	87.3016	-0.206737		Low pH	Planctomycetes	Planctomycetacia	Planctomycetales	Planctomycetaceae
796	OTU_3132	0.0155274	87.3016	-0.371867	0.282054	Low pH	Actinobacteria	Acidimicrobiia	Acidimicrobiales
797	OTU_5472	0.0147425	87.3016	-0.267532	0.249408	Low pH	Acidobacteria	Subgroup_6
798	OTU_10870	0.014383	87.3016			Undetermined	Proteobacteria	Deltaproteobacteria	Myxococcales
799	OTU_4470	0.0111799	87.3016		-0.176948	Low MAT	Elusimicrobia	unidentified_Elusimicrobia	Lineage_IIb
800	OTU_1861	0.0733962	86.5079	-0.542679		Low pH	Gemmatimonadetes	unidentified_Gemmatimonadetes	Gemmatimonadales	Gemmatimonadaceae
801	OTU_312	0.0727363	86.5079	-0.56277		Low pH	Acidobacteria	unidentified_Acidobacteria	Acidobacteriales	Acidobacteriaceae_(Subgroup_1)	Granulicella
802	OTU_82	0.0693715	86.5079	0.359348	0.215368	High pH	Proteobacteria	Betaproteobacteria	Nitrosomonadales	Nitrosomonadaceae
803	OTU_457	0.0447965	86.5079	-0.676839		Low pH	Proteobacteria	Gammaproteobacteria	Xanthomonadales	unidentified_Xanthomonadales	Acidibacter
804	OTU_255	0.0424546	86.5079	0.382768	-0.356694	High pH	Proteobacteria	Betaproteobacteria	B1-7BS
805	OTU_345	0.0366818	86.5079	-0.469758	0.211971	Low pH	Proteobacteria	Alphaproteobacteria	Rhodospirillales	JG37-AG-20
806	OTU_2102	0.0364507	86.5079	0.241863	-0.522307	Low MAT	Actinobacteria	unidentified_Actinobacteria	Pseudonocardiales	Pseudonocardiaceae	Pseudonocardia
807	OTU_19442	0.0343727	86.5079	-0.371685		Low pH	Verrucomicrobia	Spartobacteria	Chthoniobacterales	DA101_soil_group
808	OTU_436	0.0340763	86.5079			Undetermined	Actinobacteria	unidentified_Actinobacteria	Pseudonocardiales	Pseudonocardiaceae	Pseudonocardia	Pseudonocardia_carboxydivorans
809	OTU_284	0.033581	86.5079	0.509412	-0.360935	High pH	Gemmatimonadetes	S0134_terrestrial_group
810	OTU_7388	0.0305463	86.5079	-0.599866	0.215968	Low pH	Proteobacteria	Alphaproteobacteria	Rhizobiales	unidentified_Rhizobiales	Rhizomicrobium
811	OTU_874	0.0301506	86.5079	0.327345		High pH	Nitrospirae	Nitrospira	Nitrospirales	0319-6A21
812	OTU_9858	0.0300515	86.5079			Undetermined	Gemmatimonadetes	unidentified_Gemmatimonadetes	Gemmatimonadales	Gemmatimonadaceae
813	OTU_551	0.0274786	86.5079	0.370103	-0.302168	High pH	Bacteroidetes	Sphingobacteriia	Sphingobacteriales	Saprospiraceae
814	OTU_662	0.0239162	86.5079	0.386766		High pH	Actinobacteria	Acidimicrobiia	Acidimicrobiales	Acidimicrobiaceae	Ilumatobacter
815	OTU_27568	0.0234212	86.5079	0.352797		High pH	Acidobacteria	Subgroup_17
816	OTU_688	0.0223987	86.5079	-0.315345		Low pH	Acidobacteria	Blastocatellia	unidentified_Blastocatellia	Blastocatellaceae_(Subgroup_4)
817	OTU_787	0.0197265	86.5079	0.495253	-0.245111	High pH	Chlorobi	Chlorobia	Chlorobiales	OPB56
818	OTU_343	0.0194302	86.5079	0.21841	-0.299152	Low MAT	Proteobacteria	Betaproteobacteria	Methylophilales	Methylophilaceae
819	OTU_2494	0.0193309	86.5079	0.493919		High pH	Acidobacteria	Solibacteres	Solibacterales	Solibacteraceae_(Subgroup_3)	Bryobacter
820	OTU_611	0.0167582	86.5079	-0.229761	0.286216	High MAT	Firmicutes	Clostridia	Clostridiales	Clostridiaceae_1	Clostridium	Clostridium_magnum
821	OTU_479	0.0155374	86.5079	0.334997		High pH	Acidobacteria	Solibacteres	Solibacterales	Solibacteraceae_(Subgroup_3)	Bryobacter
822	OTU_9466	0.0149437	86.5079		-0.268737	Low MAT	Proteobacteria	Deltaproteobacteria	Myxococcales	BIrii41
823	OTU_1878	0.0138222	86.5079	0.351249		High pH	Proteobacteria	Deltaproteobacteria	Myxococcales	Haliangiaceae	Haliangium
824	OTU_2581	0.0124037	86.5079		-0.30096	Low MAT	Proteobacteria	Alphaproteobacteria	Rhodospirillales	unidentified_Rhodospirillales	Reyranella
825	OTU_27198	0.0123707	86.5079	0.391648	-0.200777	High pH	Chloroflexi	Ktedonobacteria	C0119
826	OTU_485	0.074342	85.7143	-0.374845		Low pH	Acidobacteria	unidentified_Acidobacteria	Acidobacteriales	Acidobacteriaceae_(Subgroup_1)	Granulicella
827	OTU_398	0.051204	85.7143	-0.513547		Low pH	Gemmatimonadetes	unidentified_Gemmatimonadetes	Gemmatimonadales	Gemmatimonadaceae	Gemmatimonas
828	OTU_24798	0.0379536	85.7143	-0.372352	0.253406	Low pH	Gemmatimonadetes	unidentified_Gemmatimonadetes	Gemmatimonadales	Gemmatimonadaceae	Gemmatimonas
829	OTU_456	0.035923	85.7143			Undetermined	Chloroflexi	Anaerolineae	Anaerolineales	Anaerolineaceae
830	OTU_2599	0.0333594	85.7143	0.401421	-0.25765	High pH	Bacteroidetes	Cytophagia	Cytophagales	Cytophagaceae	Ohtaekwangia	Globodera_pallida
831	OTU_28400	0.031961	85.7143	0.242729	-0.403386	Low MAT	Actinobacteria	unidentified_Actinobacteria	Micrococcales	Micrococcaceae	Rothia	Rothia_amarae
832	OTU_14806	0.0318945	85.7143	0.502013	-0.333921	High pH	Acidobacteria	Subgroup_6
833	OTU_1113	0.0270671	85.7143	0.272861		High pH	Proteobacteria	Betaproteobacteria	Burkholderiales	Comamonadaceae	Hydrogenophaga	Hydrogenophaga_intermedia
834	OTU_703	0.0261017	85.7143	0.359833	-0.42998	Low MAT	Nitrospirae	Nitrospira	Nitrospirales	0319-6A21
835	OTU_27587	0.0258019	85.7143	0.281888	-0.537999	Low MAT	Proteobacteria	Alphaproteobacteria	Rhizobiales	Methylobacteriaceae	Microvirga
836	OTU_14286	0.0229056	85.7143	-0.483524		Low pH	Acidobacteria	unidentified_Acidobacteria	Acidobacteriales	Acidobacteriaceae_(Subgroup_1)	Edaphobacter
837	OTU_412	0.022839	85.7143	0.249977	-0.450434	Low MAT	Proteobacteria	Betaproteobacteria	Burkholderiales	Comamonadaceae	Polaromonas
838	OTU_942	0.0224064	85.7143		0.449213	High MAT	Proteobacteria	Deltaproteobacteria	Desulfurellales	Desulfurellaceae	H16
839	OTU_14098	0.0220735	85.7143	-0.420207		Low pH	Acidobacteria	unidentified_Acidobacteria	Acidobacteriales	Acidobacteriaceae_(Subgroup_1)
840	OTU_27000	0.0195768	85.7143	0.285223	0.187176	High pH	Proteobacteria	Alphaproteobacteria	Rhizobiales
841	OTU_835	0.0188772	85.7143	0.425045	-0.302079	High pH	Proteobacteria	Alphaproteobacteria	Caulobacterales	Caulobacteraceae	Brevundimonas	Brevundimonas_alba
842	OTU_7002	0.0183444	85.7143	0.544897	-0.270411	High pH	Chloroflexi	S085
843	OTU_12600	0.0177121	85.7143	0.296058		High pH	Actinobacteria	MB-A2-108
844	OTU_25800	0.0168132	85.7143	0.350146	-0.318076	High pH	Proteobacteria	Deltaproteobacteria	Myxococcales	BIrii41
845	OTU_712	0.0152818	85.7143	0.395951		High pH	Proteobacteria	Alphaproteobacteria	Caulobacterales	Hyphomonadaceae	Hirschia
846	OTU_1797	0.0135845	85.7143			Undetermined	Proteobacteria	Deltaproteobacteria	Myxococcales	Polyangiaceae
847	OTU_2250	0.0135173	85.7143	0.315123		High pH	Proteobacteria	Deltaproteobacteria	Desulfurellales	Desulfurellaceae	H16
848	OTU_1824	0.0422735	84.9206	0.452499	-0.397131	High pH	Bacteroidetes	Cytophagia	Cytophagales	Cytophagaceae
849	OTU_545	0.0418364	84.9206	0.548263	-0.178247	High pH	Gemmatimonadetes	S0134_terrestrial_group
850	OTU_193	0.035351	84.9206	0.319758		High pH	Actinobacteria	MB-A2-108
851	OTU_25936	0.0312854	84.9206	0.340474	-0.51982	Low MAT	Proteobacteria	Alphaproteobacteria	Rhodospirillales	Rhodospirillaceae	Skermanella
852	OTU_549	0.0311505	84.9206	0.22196	0.230427	High MAT	Proteobacteria	Deltaproteobacteria	Desulfurellales	Desulfurellaceae	H16
853	OTU_308	0.030445	84.9206	-0.308711	0.184927	Low pH	Proteobacteria	Deltaproteobacteria	Desulfurellales	Desulfurellaceae	H16
854	OTU_380	0.0290338	84.9206	0.314583	-0.43142	Low MAT	Acidobacteria	Blastocatellia	unidentified_Blastocatellia	Blastocatellaceae_(Subgroup_4)
855	OTU_758	0.028765	84.9206	0.431244	-0.406575	High pH	Acidobacteria	Subgroup_25
856	OTU_29770	0.0285636	84.9206	0.176483	-0.329434	Low MAT	Proteobacteria	Gammaproteobacteria	Xanthomonadales	Xanthomonadaceae
857	OTU_647	0.027757	84.9206		0.303949	High MAT	Proteobacteria	Deltaproteobacteria	NB1-j
858	OTU_698	0.0263789	84.9206		-0.276862	Low MAT	Acidobacteria	Blastocatellia	unidentified_Blastocatellia	Blastocatellaceae_(Subgroup_4)
859	OTU_400	0.0260434	84.9206	0.507877	-0.205794	High pH	Acidobacteria	Holophagae	Subgroup_10	Sva0725
860	OTU_685	0.0237582	84.9206	-0.620546	0.213663	Low pH	Proteobacteria	Alphaproteobacteria	Rhodospirillales	Acetobacteraceae
861	OTU_1178	0.0229177	84.9206	0.208867	-0.302327	Low MAT	Proteobacteria	Alphaproteobacteria	Caulobacterales	Caulobacteraceae
862	OTU_821	0.0219436	84.9206	0.311098		High pH	Proteobacteria	Alphaproteobacteria	Sphingomonadales
863	OTU_689	0.0207004	84.9206		0.260959	High MAT	Bacteroidetes	Sphingobacteriia	Sphingobacteriales	Sphingobacteriaceae	Solitalea	Solitalea_canadensis
864	OTU_718	0.0192889	84.9206	0.25684		High pH	Acidobacteria	Holophagae	Subgroup_10	ABS-19
865	OTU_8140	0.0188522	84.9206			Undetermined	Acidobacteria	Holophagae	Subgroup_7
866	OTU_2139	0.017911	84.9206		-0.199121	Low MAT	Verrucomicrobia	Spartobacteria	Chthoniobacterales	Chthoniobacteraceae	Chthoniobacter
867	OTU_27375	0.0171719	84.9206		-0.32063	Low MAT	Proteobacteria	Gammaproteobacteria	Xanthomonadales	Xanthomonadaceae	Dokdonella
868	OTU_12742	0.0151895	84.9206			Undetermined	Proteobacteria	Alphaproteobacteria	Rhizobiales	Hyphomicrobiaceae	Pedomicrobium
869	OTU_1014	0.0151221	84.9206	-0.38094	0.341597	Low pH	Proteobacteria	Deltaproteobacteria	Myxococcales	mle1-27
870	OTU_1366	0.014551	84.9206	0.470326	-0.351949	High pH	Proteobacteria	Deltaproteobacteria	Myxococcales	Nannocystaceae	Nannocystis	Nannocystis_pusilla
871	OTU_7232	0.0143158	84.9206	0.205261		High pH	Actinobacteria	Thermoleophilia	Gaiellales	Gaiellaceae	Gaiella
872	OTU_1774	0.0716064	84.127	-0.218845		Low pH	Chloroflexi	Anaerolineae	Anaerolineales	Anaerolineaceae
873	OTU_64	0.0391789	84.127			Undetermined	Nitrospirae	Nitrospira	Nitrospirales	FW13
874	OTU_231	0.0310717	84.127	-0.39792	-0.222607	Low pH	Chloroflexi	Ktedonobacteria	C0119
875	OTU_28500	0.0304611	84.127	-0.233752	-0.274755	Low MAT	Actinobacteria	Thermoleophilia	Gaiellales
876	OTU_6265	0.0289346	84.127			Undetermined	Proteobacteria	Betaproteobacteria	Burkholderiales	Oxalobacteraceae	Massilia
877	OTU_6847	0.0278831	84.127			Undetermined	Proteobacteria	Gammaproteobacteria	Xanthomonadales	Xanthomonadaceae	Pseudoxanthomonas
878	OTU_394	0.0273072	84.127	-0.376059	0.197959	Low pH	Firmicutes	Bacilli	Bacillales	Paenibacillaceae	Ammoniphilus
879	OTU_664	0.0266278	84.127			Undetermined	Bacteroidetes	Flavobacteriia	Flavobacteriales	Flavobacteriaceae	Flavobacterium	Flavobacterium_cauense
880	OTU_542	0.02595	84.127	0.369005	-0.421449	Low MAT	Thermomicrobia	unidentified_Thermomicrobia	JG30-KF-CM45
881	OTU_2644	0.0257799	84.127	-0.632161		Low pH	Actinobacteria	Thermoleophilia	Gaiellales	unidentified_Gaiellales	unidentified_Gaiellales	bacterium_Ellin6517
882	OTU_4394	0.0257463	84.127	-0.365643	-0.225095	Low pH	Actinobacteria	unidentified_Actinobacteria	Micromonosporales	Micromonosporaceae
883	OTU_266	0.0256783	84.127	-0.229234	0.209778	Low pH	Acidobacteria	unidentified_Acidobacteria	Acidobacteriales	Acidobacteriaceae_(Subgroup_1)
884	OTU_701	0.0255428	84.127	0.293464	0.235516	High pH	Latescibacteria
885	OTU_21326	0.0253729	84.127	-0.442729		Low pH	Proteobacteria	Gammaproteobacteria	Xanthomonadales	Xanthomonadaceae
886	OTU_623	0.0245931	84.127	0.377173		High pH	Nitrospirae	Nitrospira	Nitrospirales	0319-6A21
887	OTU_1264	0.0243894	84.127	0.584178		High pH	Planctomycetes	Planctomycetacia	Planctomycetales	Planctomycetaceae	Pirellula
888	OTU_1373	0.0234736	84.127	0.359653	-0.546422	Low MAT	Chloroflexi	Gitt-GS-136
889	OTU_813	0.02249	84.127	-0.56378		Low pH	Verrucomicrobia	OPB35_soil_group	unidentified_OPB35_soil_group	unidentified_OPB35_soil_group	unidentified_OPB35_soil_group	bacterium_Ellin516
890	OTU_396	0.0222861	84.127		-0.224358	Low MAT	Nitrospirae	Nitrospira	Nitrospirales	Nitrospiraceae	unidentified_Nitrospiraceae
891	OTU_1363	0.0191658	84.127	0.277321	-0.350052	Low MAT	Acidobacteria	Blastocatellia	unidentified_Blastocatellia	Blastocatellaceae_(Subgroup_4)
892	OTU_1748	0.0183176	84.127	-0.440505		Low pH	Verrucomicrobia	OPB35_soil_group
893	OTU_694	0.0170627	84.127			Undetermined	Acidobacteria	Solibacteres	Solibacterales	Solibacteraceae_(Subgroup_3)	Bryobacter	Acidobacteria_bacterium_IGE-016
894	OTU_2201	0.016656	84.127		-0.215492	Low MAT	Proteobacteria	Deltaproteobacteria	Myxococcales	BIrii41
895	OTU_731	0.0154684	84.127	0.367773	-0.186249	High pH	Proteobacteria	Alphaproteobacteria	Caulobacterales	Hyphomonadaceae	Woodsholea
896	OTU_7539	0.0147898	84.127	0.332194	-0.231117	High pH	Acidobacteria	Subgroup_6
897	OTU_3556	0.0140103	84.127	0.301169	-0.315051	Low MAT	Actinobacteria	unidentified_Actinobacteria	Propionibacteriales	Nocardioidaceae	Nocardioides
898	OTU_3612	0.013942	84.127			Undetermined	Proteobacteria	Alphaproteobacteria	Rhizobiales	unidentified_Rhizobiales	Nordella
899	OTU_4398	0.0133655	84.127	0.372378		High pH	Proteobacteria	Alphaproteobacteria	Rhizobiales	Hyphomicrobiaceae
900	OTU_20589	0.0130262	84.127		-0.224105	Low MAT	Verrucomicrobia	OPB35_soil_group
901	OTU_20236	0.0129924	84.127	0.269159	-0.455101	Low MAT	Proteobacteria	Deltaproteobacteria	Myxococcales	BIrii41
902	OTU_8236	0.0120425	84.127			Undetermined	Acidobacteria	Subgroup_5
903	OTU_6454	0.0114659	84.127	0.285348		High pH	Chloroflexi	Caldilineae	Caldilineales	Caldilineaceae
904	OTU_365	0.045613	83.3333		-0.549188	Low MAT	Bacteroidetes	Sphingobacteriia	Sphingobacteriales	Chitinophagaceae
905	OTU_123	0.04551	83.3333	-0.435124		Low pH	Gemmatimonadetes	unidentified_Gemmatimonadetes	Gemmatimonadales	Gemmatimonadaceae	Gemmatimonas
906	OTU_26452	0.0447909	83.3333	-0.49935		Low pH	Proteobacteria	Betaproteobacteria	Burkholderiales	Burkholderiaceae	Burkholderia-Paraburkholderia
907	OTU_2540	0.03058	83.3333	0.379373	-0.34473	High pH	Proteobacteria	Alphaproteobacteria	Sphingomonadales	Sphingomonadaceae	Sphingomonas
908	OTU_1071	0.0297581	83.3333	0.392446	-0.237652	High pH	Gemmatimonadetes	unidentified_Gemmatimonadetes	Gemmatimonadales	Gemmatimonadaceae
909	OTU_20102	0.025238	83.3333	-0.287285		Low pH	Acidobacteria	Blastocatellia	unidentified_Blastocatellia	Blastocatellaceae_(Subgroup_4)	Tellurimicrobium
910	OTU_250	0.0246217	83.3333	0.211798		High pH	Proteobacteria	Betaproteobacteria
911	OTU_16841	0.0235603	83.3333	0.480099	-0.368235	High pH	Bacteroidetes	Sphingobacteriia	Sphingobacteriales	Saprospiraceae
912	OTU_640	0.0234574	83.3333	-0.271062		Low pH	Actinobacteria	unidentified_Actinobacteria	Pseudonocardiales	Pseudonocardiaceae	Amycolatopsis
913	OTU_1556	0.0231832	83.3333	0.408257	-0.487839	Low MAT	Actinobacteria	MB-A2-108
914	OTU_1480	0.0229434	83.3333	0.33774	0.240529	High pH	Planctomycetes	Planctomycetacia	Planctomycetales	Planctomycetaceae	Zavarzinella
915	OTU_196	0.0226696	83.3333			Undetermined	Firmicutes	Clostridia	Clostridiales	Peptostreptococcaceae	Romboutsia
916	OTU_437	0.0213001	83.3333			Undetermined	Verrucomicrobia	OPB35_soil_group
917	OTU_584	0.0195879	83.3333			Undetermined	Latescibacteria
918	OTU_6090	0.0195535	83.3333		-0.205516	Low MAT	Actinobacteria	unidentified_Actinobacteria	Micromonosporales	Micromonosporaceae	Catenuloplanes
919	OTU_1477	0.0191769	83.3333	-0.533617	0.289234	Low pH	Proteobacteria	Deltaproteobacteria	Myxococcales	Polyangiaceae	Sorangium
920	OTU_794	0.017739	83.3333	0.510635		High pH	Chloroflexi	TK10
921	OTU_3143	0.0174305	83.3333			Undetermined	Bacteroidetes	Sphingobacteriia	Sphingobacteriales	Chitinophagaceae	Terrimonas
922	OTU_1082	0.0168144	83.3333	0.567003	-0.185935	High pH	Proteobacteria	Alphaproteobacteria	Rhodospirillales	unidentified_Rhodospirillales	Candidatus_Alysiosphaera
923	OTU_3975	0.0166435	83.3333			Undetermined	Planctomycetes	Phycisphaerae	Tepidisphaerales	Tepidisphaeraceae
924	OTU_11685	0.0165061	83.3333			Undetermined	Bacteroidetes	Sphingobacteriia	Sphingobacteriales	Chitinophagaceae
925	OTU_1613	0.0158211	83.3333	0.257917		High pH	Acidobacteria	Holophagae	Subgroup_10	ABS-19
926	OTU_3167	0.0154105	83.3333	-0.376441		Low pH	Actinobacteria	Thermoleophilia	Gaiellales
927	OTU_652	0.013493	83.3333	0.4083		High pH	Proteobacteria	Deltaproteobacteria	Myxococcales	Phaselicystidaceae	Phaselicystis
928	OTU_2772	0.0118833	83.3333	0.228568	-0.282473	Low MAT	Actinobacteria	Thermoleophilia	Solirubrobacterales	Elev-16S-1332
929	OTU_30042	0.0107534	83.3333	0.374684		High pH	Acidobacteria	Subgroup_6
930	OTU_3032	0.0102742	83.3333		-0.188903	Low MAT	Bacteroidetes	Sphingobacteriia	Sphingobacteriales	AKYH767
931	OTU_391	0.113849	82.5397	-0.480185	0.51172	High MAT	Chloroflexi	Ktedonobacteria	JG30-KF-AS9
932	OTU_1371	0.0981871	82.5397	-0.496707		Low pH	Acidobacteria	unidentified_Acidobacteria	Acidobacteriales	Acidobacteriaceae_(Subgroup_1)
933	OTU_339	0.0470539	82.5397	-0.379261	-0.303682	Low pH	Proteobacteria	Betaproteobacteria	SC-I-84
934	OTU_188	0.0420411	82.5397	-0.360358		Low pH	Acidobacteria	unidentified_Acidobacteria	Acidobacteriales	Acidobacteriaceae_(Subgroup_1)
935	OTU_427	0.0400707	82.5397	0.404806	-0.335193	High pH	Planctomycetes	Phycisphaerae	Tepidisphaerales	Tepidisphaeraceae
936	OTU_730	0.0351957	82.5397	0.46633	-0.34936	High pH	Proteobacteria	Alphaproteobacteria	Rhodobacterales	Rhodobacteraceae
937	OTU_157	0.0346427	82.5397	-0.469718	0.385433	Low pH	Acidobacteria	unidentified_Acidobacteria	Acidobacteriales	Acidobacteriaceae_(Subgroup_1)
938	OTU_473	0.0326028	82.5397	-0.48972	0.340323	Low pH	Proteobacteria	Deltaproteobacteria	Desulfurellales	Desulfurellaceae	H16
939	OTU_31484	0.0310814	82.5397	-0.534555		Low pH	Acidobacteria	Solibacteres	Solibacterales	Solibacteraceae_(Subgroup_3)	Candidatus_Solibacter
940	OTU_916	0.0296987	82.5397	0.281161	-0.504042	Low MAT	Bacteroidetes	Cytophagia	Cytophagales	Cytophagaceae	Adhaeribacter
941	OTU_1310	0.0293182	82.5397	0.686216	-0.235648	High pH	Planctomycetes	Planctomycetacia	Planctomycetales	Planctomycetaceae	Pirellula
942	OTU_646	0.026691	82.5397	0.441456		High pH	Actinobacteria	Acidimicrobiia	Acidimicrobiales	OM1_clade
943	OTU_418	0.0217472	82.5397		0.362389	High MAT	Latescibacteria
944	OTU_804	0.0185316	82.5397	0.398868		High pH	Proteobacteria	Deltaproteobacteria	Myxococcales	BIrii41
945	OTU_27710	0.0181512	82.5397	0.450897	-0.246633	High pH	Proteobacteria	Betaproteobacteria	Nitrosomonadales	Nitrosomonadaceae
946	OTU_1362	0.0176672	82.5397	0.46293	-0.252477	High pH	Chloroflexi	Gitt-GS-136
947	OTU_5652	0.0172526	82.5397	0.457505	-0.445831	High pH	Verrucomicrobia	Spartobacteria	Chthoniobacterales	Chthoniobacteraceae	Chthoniobacter
948	OTU_2209	0.0168375	82.5397	0.348237	-0.339352	High pH	Actinobacteria	unidentified_Actinobacteria	Propionibacteriales	Nocardioidaceae	Nocardioides
949	OTU_5745	0.0146248	82.5397	-0.415938		Low pH	Chloroflexi	TK10
950	OTU_2218	0.0144176	82.5397	0.415262		High pH	Actinobacteria	Acidimicrobiia	Acidimicrobiales	Iamiaceae	Iamia
951	OTU_1028	0.0142795	82.5397	0.526518		High pH	Proteobacteria	Deltaproteobacteria	Desulfurellales	Desulfurellaceae	G55
952	OTU_4576	0.0133806	82.5397			Undetermined	Proteobacteria	Betaproteobacteria	Burkholderiales	Oxalobacteraceae
953	OTU_11482	0.0132426	82.5397	-0.229105	-0.357554	Low MAT	Actinobacteria	Acidimicrobiia	Acidimicrobiales
954	OTU_2365	0.0130694	82.5397		-0.216159	Low MAT
955	OTU_30586	0.0125508	82.5397	0.532131	-0.340363	High pH	Actinobacteria	Acidimicrobiia	Acidimicrobiales	Iamiaceae	Iamia
956	OTU_1247	0.0124469	82.5397	0.207835	-0.311223	Low MAT	Chloroflexi	KD4-96
957	OTU_13948	0.0121702	82.5397	0.37396	-0.3588	High pH	Proteobacteria	Deltaproteobacteria	Desulfurellales	Desulfurellaceae	H16
958	OTU_9123	0.0116862	82.5397			Undetermined	Proteobacteria	Deltaproteobacteria	Myxococcales	Polyangiaceae	Sorangium
959	OTU_635	0.0748092	81.746	-0.407051		Low pH	Acidobacteria	unidentified_Acidobacteria	Acidobacteriales	Acidobacteriaceae_(Subgroup_1)	Acidobacterium
960	OTU_14299	0.0317671	81.746	-0.432893		Low pH	Proteobacteria	Betaproteobacteria	Burkholderiales	Burkholderiaceae	Burkholderia-Paraburkholderia
961	OTU_4095	0.0310342	81.746	-0.199236		Low pH	Gemmatimonadetes	unidentified_Gemmatimonadetes	Gemmatimonadales	Gemmatimonadaceae
962	OTU_6041	0.0310339	81.746	-0.489033		Low pH	Planctomycetes	Phycisphaerae	Tepidisphaerales	Tepidisphaeraceae
963	OTU_1063	0.0285556	81.746	0.372392	-0.320816	High pH	Chloroflexi	Chloroflexia	Chloroflexales	Roseiflexaceae	Roseiflexus
964	OTU_546	0.0270893	81.746	-0.522602	0.356563	Low pH	Actinobacteria	Thermoleophilia	Solirubrobacterales	TM146
965	OTU_805	0.0254839	81.746		0.305043	High MAT	Proteobacteria	Betaproteobacteria	Nitrosomonadales	Nitrosomonadaceae
966	OTU_4242	0.0253441	81.746			Undetermined	Actinobacteria	unidentified_Actinobacteria	Streptomycetales	Streptomycetaceae	Streptomyces
967	OTU_1522	0.0230052	81.746	0.463248	-0.491448	Low MAT	Planctomycetes	Planctomycetacia	Planctomycetales	Planctomycetaceae	Pir4_lineage
968	OTU_1254	0.021609	81.746	0.363134		High pH	Actinobacteria	Thermoleophilia	Gaiellales
969	OTU_3481	0.0207019	81.746	0.332854	-0.363461	Low MAT	Acidobacteria	Blastocatellia	unidentified_Blastocatellia	Blastocatellaceae_(Subgroup_4)
970	OTU_27065	0.0205967	81.746	0.464511	-0.220873	High pH	Proteobacteria	Alphaproteobacteria	Rhizobiales	Phyllobacteriaceae	Mesorhizobium
971	OTU_6549	0.019829	81.746	-0.344232	0.23195	Low pH	Acidobacteria	Subgroup_6
972	OTU_984	0.0196544	81.746	0.554506	-0.233655	High pH	Proteobacteria	Alphaproteobacteria	Rhodospirillales	CCU22
973	OTU_948	0.0179435	81.746	-0.193709		Low pH	Verrucomicrobia	Spartobacteria	Chthoniobacterales	Chthoniobacteraceae	Chthoniobacter
974	OTU_12177	0.0176995	81.746	-0.519825		Low pH	Proteobacteria	Alphaproteobacteria	Rhodospirillales	Acetobacteraceae
975	OTU_745	0.0175599	81.746	0.225137	-0.387508	Low MAT	Actinobacteria	Thermoleophilia	Solirubrobacterales	FFCH11085
976	OTU_1506	0.0171407	81.746	0.359332	-0.447033	Low MAT	Acidobacteria	Solibacteres	Solibacterales	Solibacteraceae_(Subgroup_3)	Bryobacter
977	OTU_11635	0.017106	81.746	0.247144	0.181384	High pH	Nitrospirae	Nitrospira	Nitrospirales	0319-6A21	unidentified_0319-6A21	bacterium_WX65
978	OTU_2275	0.016722	81.746			Undetermined	Acidobacteria	Subgroup_17
979	OTU_2645	0.0167216	81.746			Undetermined	Acidobacteria	Subgroup_6
980	OTU_26633	0.0165826	81.746	0.215511	0.265815	High MAT	Actinobacteria	Thermoleophilia	Gaiellales	Gaiellaceae	Gaiella
981	OTU_964	0.0158842	81.746	0.505397	-0.222924	High pH	Chloroflexi	KD4-96
982	OTU_3264	0.0142089	81.746	0.481619	-0.303565	High pH	Chloroflexi	Anaerolineae	Anaerolineales	Anaerolineaceae
983	OTU_1640	0.0137547	81.746	0.278065		High pH	Verrucomicrobia	Verrucomicrobiae	Verrucomicrobiales	Verrucomicrobiaceae	Haloferula
984	OTU_1456	0.0136149	81.746	-0.275588		Low pH	Actinobacteria	unidentified_Actinobacteria	Frankiales
985	OTU_2106	0.013301	81.746	0.494174		High pH	Actinobacteria	Acidimicrobiia	Acidimicrobiales
986	OTU_1418	0.0130219	81.746	0.256775		High pH	Proteobacteria	Deltaproteobacteria	Myxococcales	mle1-27	unidentified_mle1-27	Myxococcales_bacterium_Gsoil_473
987	OTU_1343	0.0119745	81.746	0.37289	-0.342383	High pH	WS2
988	OTU_10628	0.0118004	81.746	0.1881	-0.18469	High pH	Actinobacteria	Thermoleophilia	Solirubrobacterales
989	OTU_3041	0.0117654	81.746			Undetermined	Chloroflexi	TK10	unidentified_TK10	unidentified_TK10	unidentified_TK10	Chloroflexi_bacterium_OLB14
990	OTU_925	0.0116952	81.746			Undetermined	Acidobacteria	Subgroup_5
991	OTU_1361	0.011102	81.746	-0.399649		Low pH	Actinobacteria	Acidimicrobiia	Acidimicrobiales
992	OTU_129	0.0475533	80.9524	-0.279516		Low pH	Chloroflexi	Anaerolineae	Anaerolineales	Anaerolineaceae
993	OTU_603	0.0284479	80.9524	0.191103		High pH	Bacteroidetes	Cytophagia	Cytophagales	Cytophagaceae
994	OTU_1892	0.0259098	80.9524		-0.257582	Low MAT	Actinobacteria	unidentified_Actinobacteria	Kineosporiales	Kineosporiaceae	Angustibacter
995	OTU_263	0.0258746	80.9524	-0.341555		Low pH	Proteobacteria	Alphaproteobacteria	Rhodospirillales	JG37-AG-20
996	OTU_15673	0.0225964	80.9524	0.330718		High pH	Proteobacteria	Gammaproteobacteria	Xanthomonadales	Xanthomonadaceae	Lysobacter
997	OTU_2042	0.0197762	80.9524	0.326532	-0.312036	High pH	Planctomycetes	Phycisphaerae	Tepidisphaerales	Tepidisphaeraceae
998	OTU_575	0.0197057	80.9524			Undetermined	Proteobacteria	Gammaproteobacteria	Xanthomonadales	Xanthomonadaceae
999	OTU_920	0.0196705	80.9524	0.379881	-0.488577	Low MAT	Proteobacteria	Betaproteobacteria	Burkholderiales	Burkholderiaceae	Lautropia
1000	OTU_1566	0.0191773	80.9524	0.34952		High pH	Tectomicrobia
1001	OTU_933	0.0181897	80.9524	0.286245		High pH	Proteobacteria	Deltaproteobacteria	Oligoflexales	Oligoflexaceae	Oligoflexus
1002	OTU_1634	0.0162517	80.9524	0.282907		High pH	Proteobacteria	Gammaproteobacteria	Xanthomonadales
1003	OTU_3887	0.0161103	80.9524	0.330889	-0.339385	Low MAT	Proteobacteria	Alphaproteobacteria	Rhizobiales
1004	OTU_4446	0.0157931	80.9524		-0.211938	Low MAT	Chloroflexi	Chloroflexia	Chloroflexales	Roseiflexaceae	Roseiflexus
1005	OTU_778	0.0155466	80.9524	0.416768	-0.443306	Low MAT	Armatimonadetes	Fimbriimonadia	Fimbriimonadales
1006	OTU_2851	0.0155112	80.9524	-0.288498		Low pH	Verrucomicrobia	Opitutae	Opitutales	Opitutaceae	Opitutus
1007	OTU_30883	0.014806	80.9524		-0.458048	Low MAT	Proteobacteria	Gammaproteobacteria	Xanthomonadales	unidentified_Xanthomonadales	Acidibacter
1008	OTU_2117	0.0147707	80.9524	-0.633363		Low pH	Proteobacteria	Alphaproteobacteria	Rhodospirillales	Rhodospirillaceae
1009	OTU_2111	0.0145946	80.9524	0.464872		High pH	Acidobacteria	Subgroup_17
1010	OTU_5929	0.014066	80.9524			Undetermined	Acidobacteria	Subgroup_17
1011	OTU_3507	0.0125502	80.9524			Undetermined	Verrucomicrobia	OPB35_soil_group
1012	OTU_2405	0.0114571	80.9524			Undetermined	Chloroflexi	TK10
1013	OTU_1	0.237451	80.1587	0.218793	-0.17531	High pH	Actinobacteria	unidentified_Actinobacteria	Corynebacteriales	Nocardiaceae	Rhodococcus	Rhodococcus_erythropolis
1014	OTU_516	0.0409405	80.1587	0.448688	-0.398797	High pH	Gemmatimonadetes	Longimicrobia	Longimicrobiales	Longimicrobiaceae
1015	OTU_1249	0.0400147	80.1587	0.441378	-0.471596	Low MAT	Gemmatimonadetes	unidentified_Gemmatimonadetes	Gemmatimonadales	Gemmatimonadaceae
1016	OTU_3119	0.0393028	80.1587	-0.410027		Low pH	Proteobacteria	Gammaproteobacteria	Xanthomonadales
1017	OTU_796	0.0391244	80.1587	-0.512375		Low pH	Gemmatimonadetes	unidentified_Gemmatimonadetes	Gemmatimonadales	Gemmatimonadaceae
1018	OTU_1290	0.0345324	80.1587	-0.474411	0.379197	Low pH	Proteobacteria	Alphaproteobacteria	Rhizobiales	Roseiarcaceae	Roseiarcus
1019	OTU_922	0.0327882	80.1587	-0.56701		Low pH	Acidobacteria	Solibacteres	Solibacterales	Solibacteraceae_(Subgroup_3)	Candidatus_Solibacter
1020	OTU_5606	0.0308653	80.1587	0.295314	-0.459005	Low MAT	Proteobacteria	Alphaproteobacteria	Rhodospirillales	Rhodospirillaceae	Skermanella
1021	OTU_884	0.0304382	80.1587		0.31199	High MAT	Latescibacteria
1022	OTU_1184	0.0296194	80.1587	0.425705	-0.355484	High pH	Gemmatimonadetes
1023	OTU_1805	0.0257393	80.1587			Undetermined	Chloroflexi	Anaerolineae	Anaerolineales	Anaerolineaceae
1024	OTU_816	0.0229626	80.1587	-0.349982		Low pH	Verrucomicrobia	OPB35_soil_group
1025	OTU_4372	0.0215742	80.1587	-0.314285		Low pH	Proteobacteria	Betaproteobacteria	Nitrosomonadales	Nitrosomonadaceae
1026	OTU_22265	0.0213607	80.1587	0.232891		High pH	Proteobacteria	Alphaproteobacteria	Rhizobiales	Hyphomicrobiaceae	Devosia
1027	OTU_2047	0.0207195	80.1587	0.576692		High pH	Proteobacteria	Gammaproteobacteria	Xanthomonadales	Xanthomonadaceae	Chiayiivirga
1028	OTU_829	0.0188687	80.1587	0.399909	-0.509517	Low MAT	Actinobacteria	unidentified_Actinobacteria	Micromonosporales	Micromonosporaceae	Luedemannella
1029	OTU_2144	0.018833	80.1587			Undetermined	Chloroflexi	Chloroflexia	Chloroflexales	Roseiflexaceae	Roseiflexus
1030	OTU_1976	0.0176231	80.1587	0.514741		High pH	Chloroflexi	Anaerolineae	Anaerolineales	Anaerolineaceae
1031	OTU_8130	0.0163409	80.1587		-0.24507	Low MAT	Acidobacteria	Blastocatellia	unidentified_Blastocatellia	Blastocatellaceae_(Subgroup_4)
1032	OTU_27257	0.0160206	80.1587			Undetermined	Proteobacteria	Betaproteobacteria	B1-7BS
1033	OTU_1276	0.0152374	80.1587			Undetermined	Bacteroidetes	Sphingobacteriia	Sphingobacteriales	Chitinophagaceae
1034	OTU_3566	0.0147393	80.1587		-0.199901	Low MAT	Proteobacteria	Deltaproteobacteria	Myxococcales	Sandaracinaceae
1035	OTU_2022	0.013173	80.1587	0.208727		High pH	Proteobacteria	Deltaproteobacteria	Desulfurellales	Desulfurellaceae	H16
1036	OTU_1723	0.012354	80.1587			Undetermined	Proteobacteria	Betaproteobacteria	Nitrosomonadales	Nitrosomonadaceae
1037	OTU_2262	0.0101114	80.1587			Undetermined	Proteobacteria	Deltaproteobacteria	Oligoflexales	0319-6G20
1038	OTU_4324	0.0089721	80.1587		-0.318404	Low MAT	Proteobacteria	Alphaproteobacteria	Rhizobiales	BCf3-20
