# Supplementary material for: Core Microbiota in Agricultural Soils and Their Potential Associations with Nutrient Cycling
Source: mSystems. 2019 Mar 26;4(2):e00313-18. doi: 10.1128/mSystems.00313-18 (PMC6435817; doi:10.1128/mSystems.00313-18)
Supplement: TABLE S2 [file mSystems.00313-18-st002.xlsx]

## Sheet: dat_ri
Table S2 List of core microbiota found in soil bacterial community of rice fields across eastern China. This list contains information on the relative abundance, ubiquity and taxonomic identity of each taxa, the Spearman correlation coefficient (p value <0.05) between the relative abundance of each core bacterial taxa with environmental predictors, and ecological cluster it was assigned to.
ID	Taxa	Abundance	Ubiquity	Soil pH	MAT	Ecological cluster	Phyla	Class	Order	Family	Genus	Species
1	OTU_12	1.00595	100	0.487054	-0.509794	High pH	Chloroflexi	Anaerolineae	Anaerolineales	Anaerolineaceae
2	OTU_18	0.943995	100		-0.286751	Low MAT	Proteobacteria	Betaproteobacteria	Nitrosomonadales	Nitrosomonadaceae
3	OTU_11	0.876456	100	0.246934		High MAT	Proteobacteria	Gammaproteobacteria	Xanthomonadales
4	OTU_13	0.835179	100	0.340016		High pH	Proteobacteria	Betaproteobacteria	Burkholderiales	Alcaligenaceae
5	OTU_8	0.639609	100		0.219956	Undetermined	Proteobacteria	Betaproteobacteria	Hydrogenophilales	Hydrogenophilaceae	Thiobacillus
6	OTU_130	0.50197	100	0.257356	-0.51548	Low MAT	Proteobacteria	Betaproteobacteria	Burkholderiales	Comamonadaceae	Piscinibacter
7	OTU_45	0.427787	100	-0.375992	0.220559	Low pH	Acidobacteria	Holophagae	Subgroup_7
8	OTU_5	0.427183	100	-0.189607		Low pH	Proteobacteria	Alphaproteobacteria	Sphingomonadales	Sphingomonadaceae	Sphingomonas
9	OTU_6	0.426578	100	-0.280831	0.561163	High MAT	Firmicutes	Bacilli	Bacillales	Bacillaceae	Bacillus	Bacillus_fumarioli
10	OTU_107	0.420739	100	0.508642	-0.348593	High pH	Acidobacteria	Subgroup_6
11	OTU_29	0.39675	100	0.255592	-0.38685	Low MAT	Proteobacteria	Deltaproteobacteria	Desulfurellales	Desulfurellaceae	H16
12	OTU_25	0.374572	100	0.339735	-0.442312	Low MAT	Acidobacteria	Blastocatellia	unidentified_Blastocatellia	Blastocatellaceae_(Subgroup_4)	RB41
13	OTU_17	0.3511	100		-0.462229	Low MAT	Proteobacteria	Betaproteobacteria	Burkholderiales	Comamonadaceae	Ramlibacter
14	OTU_14	0.345808	100	-0.509484	0.300104	Low pH	Proteobacteria	Alphaproteobacteria	Rhizobiales	Bradyrhizobiaceae	Bradyrhizobium	Bradyrhizobium_elkanii
15	OTU_16	0.323688	100	0.397092		High pH	Proteobacteria	Gammaproteobacteria	Xanthomonadales	unidentified_Xanthomonadales	unidentified_Xanthomonadales	Steroidobacter_sp._WWH78
16	OTU_41	0.313361	100	-0.280719	0.599411	Low pH	Firmicutes	Clostridia	Clostridiales	Clostridiaceae_1	Clostridium	Clostridium_saccharobutylicum
17	OTU_23	0.29337	100	-0.51646	0.46891	Low pH	Proteobacteria	Alphaproteobacteria	Rhizobiales	Xanthobacteraceae
18	OTU_33	0.292104	100	0.58177	-0.40049	High pH	Acidobacteria	Subgroup_6
19	OTU_705	0.290321	100	0.327913	-0.503477	Low MAT	Chloroflexi	Anaerolineae	Anaerolineales	Anaerolineaceae
20	OTU_217	0.287243	100	-0.340598	0.36762	Low pH	Chloroflexi	SBR2076
21	OTU_100	0.274587	100			Undetermined	Nitrospirae	Nitrospira	Nitrospirales	0319-6A21
22	OTU_52	0.267453	100		0.198441	Undetermined	Proteobacteria	Betaproteobacteria	Rhodocyclales	Rhodocyclaceae
23	OTU_11977	0.2659	100	0.379662	-0.361045	Low MAT	Chloroflexi	Anaerolineae	Anaerolineales	Anaerolineaceae
24	OTU_38	0.263886	100		-0.328786	Low MAT	Chloroflexi	KD4-96
25	OTU_98	0.247605	100		0.350151	High MAT	Acidobacteria	Subgroup_17
26	OTU_40	0.239062	100	0.566297	-0.412563	High pH	Acidobacteria	Subgroup_6
27	OTU_1455	0.236847	100			Undetermined	Nitrospirae	Nitrospira	Nitrospirales	Nitrospiraceae	unidentified_Nitrospiraceae
28	OTU_7	0.231267	100	0.20121	-0.51005	Low MAT	Actinobacteria	unidentified_Actinobacteria	Micrococcales	Micrococcaceae	Pseudarthrobacter	Pseudarthrobacter_oxydans
29	OTU_26	0.225917	100	0.252265		Undetermined	Actinobacteria	unidentified_Actinobacteria	Propionibacteriales	Nocardioidaceae	Marmoricola
30	OTU_31	0.223529	100	-0.205218		Low MAT	Verrucomicrobia	Spartobacteria	Chthoniobacterales	DA101_soil_group
31	OTU_1715	0.220826	100			Low MAT	Chloroflexi	KD4-96
32	OTU_1349	0.203711	100		-0.465923	Low MAT	Acidobacteria	Holophagae	Subgroup_7
33	OTU_24706	0.200662	100			Undetermined	Acidobacteria	Subgroup_6
34	OTU_55	0.188264	100	0.183572		Undetermined	Proteobacteria	Gammaproteobacteria	Pseudomonadales	Moraxellaceae	Acinetobacter
35	OTU_18082	0.187919	100	0.245202	-0.226434	High pH	Acidobacteria	Subgroup_6
36	OTU_456	0.187171	100		0.260917	High MAT	Chloroflexi	Anaerolineae	Anaerolineales	Anaerolineaceae
37	OTU_20	0.179117	100	0.298268	-0.264868	High pH	Proteobacteria	Gammaproteobacteria	Xanthomonadales	Xanthomonadaceae	Lysobacter
38	OTU_64	0.176471	100	-0.384369	0.350649	Low pH	Nitrospirae	Nitrospira	Nitrospirales	FW13
39	OTU_333	0.171149	100	-0.406932	0.354398	Low pH	Acidobacteria	Subgroup_18
40	OTU_36	0.169682	100	0.237689		High pH	Proteobacteria	Betaproteobacteria	SC-I-84
41	OTU_376	0.16554	100	-0.407226		Low pH	Acidobacteria	Solibacteres	Solibacterales	Solibacteraceae_(Subgroup_3)	Candidatus_Solibacter
42	OTU_152	0.160679	100	-0.264204	0.336739	High MAT	Proteobacteria	Deltaproteobacteria	Desulfuromonadales	Geobacteraceae	Geobacter
43	OTU_335	0.160247	100	-0.22276		Low pH	Acidobacteria	Holophagae	Subgroup_7
44	OTU_183	0.158464	100		0.242308	High MAT	Proteobacteria	Deltaproteobacteria	Desulfobacterales	Desulfobacteraceae	Sva0081_sediment_group	delta_proteobacterium_enrichment_culture_clone_AP-FeEnrich12
45	OTU_27	0.158205	100	0.239358	-0.338584	Low MAT	Proteobacteria	Alphaproteobacteria	Sphingomonadales	Sphingomonadaceae	Sphingomonas	Sphingomonas_daechungensis
46	OTU_10	0.155041	100	0.19499	-0.386575	Low MAT	Nitrospirae	Nitrospira	Nitrospirales	Nitrospiraceae	unidentified_Nitrospiraceae	Nitrospira_japonica
47	OTU_9773	0.15251	100	-0.200649	0.302073	High MAT	Proteobacteria	Deltaproteobacteria	Desulfuromonadales	Geobacteraceae	Geobacter
48	OTU_53	0.148454	100			Undetermined	Proteobacteria	Alphaproteobacteria	Caulobacterales	Caulobacteraceae	Phenylobacterium
49	OTU_20878	0.14831	100	0.244789	-0.553973	Low MAT	Chloroflexi	Anaerolineae	Anaerolineales	Anaerolineaceae
50	OTU_104	0.148195	100	-0.343378		Low pH	Proteobacteria	Deltaproteobacteria	Desulfuromonadales	Geobacteraceae	Geobacter	Geobacter_sp._M18
51	OTU_192	0.148137	100	-0.256993	0.337893	High MAT	Proteobacteria	Deltaproteobacteria	Myxococcales	Archangiaceae	Anaeromyxobacter
52	OTU_21	0.146268	100	0.408731	-0.368347	High pH	Bacteroidetes	Sphingobacteriia	Sphingobacteriales	Chitinophagaceae
53	OTU_23191	0.145577	100			Undetermined	Proteobacteria	Deltaproteobacteria	Desulfurellales	Desulfurellaceae	H16
54	OTU_17905	0.145577	100	-0.280642		Low pH	Acidobacteria	Subgroup_6
55	OTU_61	0.144686	100	0.586452	-0.322865	High pH	Proteobacteria	Betaproteobacteria	SC-I-84
56	OTU_63	0.144686	100		-0.421675	Low MAT	Proteobacteria	Gammaproteobacteria	Xanthomonadales	Xanthomonadaceae
57	OTU_211	0.144024	100	-0.371054	0.540402	Low pH	Actinobacteria	unidentified_Actinobacteria	Corynebacteriales	Mycobacteriaceae	Mycobacterium
58	OTU_58	0.141665	100	0.366161	-0.566075	Low MAT	Proteobacteria	Gammaproteobacteria	Xanthomonadales	Xanthomonadaceae	Arenimonas
59	OTU_8320	0.140544	100	0.492934	-0.535185	Low MAT	Proteobacteria	Betaproteobacteria	Burkholderiales	Comamonadaceae
60	OTU_35	0.138127	100	0.400813	-0.248733	High pH	Proteobacteria	Alphaproteobacteria	Rhodospirillales	Rhodospirillaceae	unidentified_Rhodospirillaceae	Rhodospirillales_bacterium_WX36
61	OTU_9278	0.134417	100			Undetermined	Actinobacteria	unidentified_Actinobacteria	Micrococcales	Intrasporangiaceae	Oryzihumus	Oryzihumus_leptocrescens
62	OTU_105	0.134302	100		0.364905	High MAT	Proteobacteria	Alphaproteobacteria	Rhizobiales	Rhodobiaceae
63	OTU_4508	0.134129	100	0.459985	-0.54946	Low MAT	Acidobacteria	Subgroup_6
64	OTU_438	0.133496	100	0.581013	-0.321484	High pH	Acidobacteria	Subgroup_6
65	OTU_278	0.131166	100	0.557869	-0.220132	High pH	Gemmatimonadetes	unidentified_Gemmatimonadetes	Gemmatimonadales	Gemmatimonadaceae
66	OTU_140	0.13062	100	0.317813	-0.443807	Low MAT	Proteobacteria	Betaproteobacteria	TRA3-20
67	OTU_1412	0.129124	100	-0.432017		Low pH	Verrucomicrobia	OPB35_soil_group
68	OTU_276	0.126938	100	0.406089	-0.376075	High pH	Chloroflexi	Anaerolineae	Anaerolineales	Anaerolineaceae
69	OTU_122	0.126535	100			High MAT	Proteobacteria	Betaproteobacteria	SC-I-84
70	OTU_97	0.117388	100	0.309562	-0.331285	Low MAT	Bacteroidetes	Sphingobacteriia	Sphingobacteriales	Chitinophagaceae	Dinghuibacter
71	OTU_347	0.117187	100		-0.412791	Low MAT	Acidobacteria	Blastocatellia	unidentified_Blastocatellia	Blastocatellaceae_(Subgroup_4)	RB41
72	OTU_133	0.116266	100	0.355415	-0.350076	High pH	Actinobacteria	Thermoleophilia	Solirubrobacterales	Solirubrobacteraceae	Solirubrobacter
73	OTU_2128	0.115058	100	0.387497	-0.513161	Low MAT	Bacteroidetes	Sphingobacteriia	Sphingobacteriales	Chitinophagaceae	Terrimonas
74	OTU_608	0.114598	100	-0.26638	0.33588	High MAT	Nitrospirae	Nitrospira	Nitrospirales	Sh765B-TzT-35
75	OTU_83	0.113965	100		-0.313208	Low MAT	Proteobacteria	Betaproteobacteria	Nitrosomonadales	Nitrosomonadaceae	Nitrosospira
76	OTU_415	0.113189	100		0.251842	High MAT	Chloroflexi	SJA-15
77	OTU_12084	0.11293	100	0.232963	-0.320773	Low MAT	Proteobacteria	Betaproteobacteria	Burkholderiales	Comamonadaceae
78	OTU_78	0.112268	100	0.378324	-0.233134	High pH	Nitrospirae	Nitrospira	Nitrospirales	0319-6A21
79	OTU_115	0.11083	100		-0.185118	Low MAT	Proteobacteria	Alphaproteobacteria	Rhizobiales	Xanthobacteraceae	Variibacter
80	OTU_2275	0.109823	100		0.255353	High MAT	Acidobacteria	Subgroup_17
81	OTU_77	0.108816	100	0.3006	-0.323868	Low MAT	Proteobacteria	Gammaproteobacteria	Xanthomonadales	unidentified_Xanthomonadales	Acidibacter
82	OTU_46	0.1085	100	0.51394	-0.216248	High pH	Gemmatimonadetes	AKAU4049
83	OTU_137	0.108011	100	0.222604	-0.499929	Low MAT	Proteobacteria	Betaproteobacteria	Burkholderiales	Oxalobacteraceae	Massilia	Massilia_timonae
84	OTU_17728	0.107781	100	-0.1981	0.266749	High MAT	Firmicutes	Bacilli	Bacillales	Bacillaceae	Bacillus
85	OTU_142	0.107436	100	0.372887	-0.211321	High pH	Proteobacteria	Betaproteobacteria	Burkholderiales	Comamonadaceae
86	OTU_30248	0.107091	100	0.680666	-0.586883	High pH	Chloroflexi	Anaerolineae	Anaerolineales	Anaerolineaceae
87	OTU_60	0.106975	100			Undetermined	Acidobacteria	Subgroup_6
88	OTU_72	0.106429	100	0.467545	-0.183727	High pH	Proteobacteria	Betaproteobacteria	Nitrosomonadales	Nitrosomonadaceae
89	OTU_86	0.105365	100	0.296105		High pH	Actinobacteria	Thermoleophilia	Gaiellales	Gaiellaceae	Gaiella
90	OTU_19	0.104128	100	0.422711		High pH	Proteobacteria	Betaproteobacteria	Nitrosomonadales	Nitrosomonadaceae
91	OTU_8689	0.10407	100	0.354687	-0.373586	High pH	Gemmatimonadetes	unidentified_Gemmatimonadetes	Gemmatimonadales	Gemmatimonadaceae
92	OTU_261	0.103552	100		0.268142	High MAT	Proteobacteria	Alphaproteobacteria	Rhizobiales	MNG7
93	OTU_17753	0.102977	100	-0.451812		Low pH	Acidobacteria	Holophagae	Subgroup_7	unidentified_Subgroup_7	unidentified_Subgroup_7	Acidobacteria_bacterium_enrichment_culture_clone_CV-04
94	OTU_340	0.102574	100			Undetermined	Proteobacteria	Deltaproteobacteria	Desulfurellales	Desulfurellaceae	H16
95	OTU_160	0.102373	100	-0.255654		Undetermined	Proteobacteria	Alphaproteobacteria	Rhodospirillales	unidentified_Rhodospirillales	Reyranella
96	OTU_44	0.102229	100	0.572275	-0.332125	High pH	Proteobacteria	Gammaproteobacteria	Xanthomonadales
97	OTU_8615	0.101136	100	-0.195853	0.372156	High MAT	Proteobacteria	Deltaproteobacteria	Myxococcales	Archangiaceae	Anaeromyxobacter
98	OTU_505	0.101079	100	-0.467046		Low pH	Acidobacteria	Solibacteres	Solibacterales	Solibacteraceae_(Subgroup_3)	Candidatus_Solibacter
99	OTU_161	0.100331	100	-0.372007	0.193246	Low pH	Proteobacteria	Betaproteobacteria	SC-I-84
100	OTU_31754	0.100129	100			Undetermined	Acidobacteria	Subgroup_6
101	OTU_613	0.0988926	100			Undetermined	Acidobacteria	Holophagae	Subgroup_7	unidentified_Subgroup_7	unidentified_Subgroup_7	Acidobacteria_bacterium_enrichment_culture_clone_CV-04
102	OTU_246	0.0978283	100			Undetermined	Acidobacteria	Blastocatellia	unidentified_Blastocatellia	Blastocatellaceae_(Subgroup_4)
103	OTU_9756	0.0975982	100	-0.215107		Low pH	Proteobacteria	Betaproteobacteria	SC-I-84
104	OTU_1107	0.0971667	100	0.348406	-0.44791	Low MAT	Proteobacteria	Betaproteobacteria	Burkholderiales	Comamonadaceae	Delftia
105	OTU_194	0.0967352	100	-0.402887	0.513007	Low pH	Proteobacteria	Alphaproteobacteria	Rhizobiales	Xanthobacteraceae	Variibacter
106	OTU_5969	0.0963038	100			Undetermined	Chloroflexi	KD4-96
107	OTU_472	0.0946642	100	0.238158		Undetermined	Actinobacteria	Thermoleophilia	Gaiellales	Gaiellaceae	Gaiella
108	OTU_80	0.0935711	100	0.565405	-0.289488	High pH	Acidobacteria	Subgroup_6	unidentified_Subgroup_6	unidentified_Subgroup_6
109	OTU_62	0.0927658	100	0.302145		High pH	Acidobacteria	Subgroup_6
110	OTU_222	0.0924206	100	0.639925	-0.415595	High pH	Proteobacteria	Betaproteobacteria	TRA3-20
111	OTU_48	0.0906084	100	0.463033		High pH	Proteobacteria	Alphaproteobacteria	Rhodospirillales	I-10
112	OTU_1790	0.0873581	100		0.268381	Undetermined	Firmicutes	Bacilli	Bacillales	Planococcaceae	Sporosarcina
113	OTU_8135	0.0858622	100			Undetermined	Proteobacteria	Deltaproteobacteria	Myxococcales	Haliangiaceae	Haliangium
114	OTU_338	0.0857472	100	-0.187868	0.497986	High MAT	Proteobacteria	Deltaproteobacteria	Desulfurellales	Desulfurellaceae	H16	delta_proteobacterium_WX152
115	OTU_697	0.0845103	100	0.368664		High pH	Proteobacteria	Betaproteobacteria	Nitrosomonadales	Nitrosomonadaceae
116	OTU_113	0.0843665	100			Undetermined	Actinobacteria	unidentified_Actinobacteria	Streptomycetales	Streptomycetaceae	Streptomyces	Streptomyces_prunicolor
117	OTU_88	0.0827556	100	-0.248882		Low pH	Proteobacteria	Deltaproteobacteria	Syntrophobacterales	Syntrophaceae
118	OTU_65	0.0826981	100	0.241707		High pH	Proteobacteria	Deltaproteobacteria	Myxococcales	Archangiaceae	Archangium
119	OTU_56	0.0823817	100		0.408068	High MAT	Firmicutes	Bacilli	Bacillales	Bacillaceae	Bacillus
120	OTU_71	0.081979	100	0.277772	-0.30391	Low MAT	Proteobacteria	Alphaproteobacteria	Sphingomonadales	Sphingomonadaceae	Sphingomonas
121	OTU_154	0.0812887	100			Undetermined	Proteobacteria	Deltaproteobacteria	Myxococcales	Haliangiaceae	Haliangium
122	OTU_595	0.080282	100	-0.28161	0.443248	High MAT	Acidobacteria	Subgroup_6
123	OTU_92	0.0778657	100	0.57228	-0.264054	High pH	Acidobacteria	Subgroup_6
124	OTU_935	0.0771466	100	-0.179698	0.371957	High MAT	Acidobacteria	Subgroup_6
125	OTU_148	0.0769452	100	0.396623	-0.294134	High pH	Proteobacteria	Alphaproteobacteria	Rhizobiales	Methylobacteriaceae	Microvirga	Microvirga_vignae
126	OTU_135	0.0760535	100	0.360074	-0.340285	High pH	Acidobacteria	Subgroup_6
127	OTU_321	0.0747879	100	0.183143		Undetermined	Actinobacteria	Thermoleophilia	Solirubrobacterales	Elev-16S-1332
128	OTU_830	0.0742989	100		-0.246357	Low MAT	Verrucomicrobia	OPB35_soil_group
129	OTU_9675	0.0729757	100	0.572757	-0.515603	High pH	Acidobacteria	Subgroup_6
130	OTU_125	0.0725155	100	0.519785	-0.564756	Low MAT	Acidobacteria	Subgroup_6
131	OTU_314	0.0722278	100	0.436924		High pH	Proteobacteria	Deltaproteobacteria	NB1-j
132	OTU_668	0.0719114	100	-0.288626	0.196033	Undetermined	Proteobacteria	Alphaproteobacteria	Rhizobiales	Xanthobacteraceae
133	OTU_47	0.0704445	100	0.413727	-0.446479	High pH	Acidobacteria	Blastocatellia	unidentified_Blastocatellia	Blastocatellaceae_(Subgroup_4)
134	OTU_28980	0.0699555	100	0.302263	-0.337234	Low MAT	Proteobacteria	Alphaproteobacteria	Sphingomonadales	Sphingomonadaceae	Sphingomonas
135	OTU_224	0.0699554	100	0.257263	-0.462522	Low MAT	Proteobacteria	Alphaproteobacteria	Sphingomonadales	Erythrobacteraceae	Porphyrobacter
136	OTU_1225	0.0696678	100	-0.22426		Low MAT	Proteobacteria	Betaproteobacteria	Nitrosomonadales	Nitrosomonadaceae
137	OTU_524	0.0681432	100	-0.228948	0.29597	High MAT	Chloroflexi	SHA-26
138	OTU_429	0.0681432	100	0.315293		High pH	Chloroflexi	Ardenticatenia
139	OTU_295	0.066216	100	0.307997		High pH	Proteobacteria	Deltaproteobacteria	NB1-j
140	OTU_374	0.0656408	100	0.428499	-0.212547	High pH	Proteobacteria	Betaproteobacteria	TRA3-20
141	OTU_16558	0.064634	100	0.320772	-0.613027	Low MAT	Proteobacteria	Betaproteobacteria	Burkholderiales	Comamonadaceae
142	OTU_4257	0.0637999	100	0.484522	-0.480717	Low MAT	Proteobacteria	Alphaproteobacteria	Sphingomonadales	Erythrobacteraceae
143	OTU_17531	0.0630519	100	0.386059	-0.427737	High pH	Proteobacteria	Betaproteobacteria	Nitrosomonadales	Nitrosomonadaceae
144	OTU_616	0.0628506	100	-0.343202		Low pH	Ignavibacteriae	Ignavibacteria	Ignavibacteriales	BSV26
145	OTU_176	0.0625342	100		-0.299776	Undetermined	Proteobacteria	Alphaproteobacteria	Rhizobiales	Hyphomicrobiaceae	Devosia
146	OTU_332	0.0611248	100	0.300616	-0.299707	Low MAT	Actinobacteria	Thermoleophilia	Gaiellales
147	OTU_20022	0.0607795	100	0.254922		High pH	Proteobacteria	Alphaproteobacteria	Sphingomonadales	Sphingomonadaceae	Novosphingobium
148	OTU_13229	0.0603193	100	0.233335	-0.396631	Low MAT	Actinobacteria	unidentified_Actinobacteria	Propionibacteriales	Nocardioidaceae	Nocardioides
149	OTU_675	0.0597155	100	-0.335432	0.280153	Low pH	Proteobacteria	Deltaproteobacteria	Syntrophobacterales	Syntrophaceae
150	OTU_437	0.0589386	100		-0.50645	Low MAT	Verrucomicrobia	OPB35_soil_group
151	OTU_8087	0.0575004	100	-0.405144	0.344102	Low pH	Proteobacteria	Alphaproteobacteria	Rhizobiales	BCf3-20
152	OTU_165	0.0561485	100	-0.210135		Undetermined	Proteobacteria	Alphaproteobacteria	Rhizobiales	Phyllobacteriaceae	Mesorhizobium
153	OTU_24721	0.0552856	100		0.281762	Undetermined	Actinobacteria	unidentified_Actinobacteria	Propionibacteriales	Nocardioidaceae
154	OTU_8879	0.054969	100		0.336667	Undetermined	Proteobacteria	Deltaproteobacteria	Desulfurellales	Desulfurellaceae	H16
155	OTU_392	0.0544516	100	0.430273	-0.26427	High pH	Gemmatimonadetes	unidentified_Gemmatimonadetes	Gemmatimonadales	Gemmatimonadaceae
156	OTU_5481	0.0541061	100	0.36534	-0.278533	High pH	Actinobacteria	unidentified_Actinobacteria	Micrococcales	Intrasporangiaceae
157	OTU_1045	0.0540774	100	0.39077		High pH	Acidobacteria	Subgroup_6
158	OTU_1106	0.0539911	100	-0.396503		Low pH	Verrucomicrobia	OPB35_soil_group
159	OTU_5631	0.0535596	100			Low MAT	Proteobacteria	Deltaproteobacteria	Desulfuromonadales	Geobacteraceae	Geobacter
160	OTU_923	0.0519489	100		0.232541	Undetermined	Proteobacteria	Betaproteobacteria	Rhodocyclales	Rhodocyclaceae	Georgfuchsia
161	OTU_537	0.051316	100	0.5051	-0.624211	Low MAT	Verrucomicrobia	Opitutae	Opitutales	Opitutaceae	Opitutus
162	OTU_24571	0.0510571	100	-0.390459	0.21136	Low pH	Proteobacteria	Alphaproteobacteria	Rhizobiales	Hyphomicrobiaceae	Rhodoplanes
163	OTU_522	0.0480658	100		0.329104	High MAT	Actinobacteria	Thermoleophilia	Gaiellales
164	OTU_633	0.0476919	100	-0.215746	0.506099	High MAT	Proteobacteria	Betaproteobacteria
165	OTU_6881	0.045448	100	0.632687	-0.465009	High pH	Acidobacteria	Subgroup_6
166	OTU_888	0.0450454	100	-0.504925	0.458045	Low pH	Actinobacteria	Acidimicrobiia	Acidimicrobiales
167	OTU_1175	0.0450166	100	0.201368	-0.246954	High pH	Latescibacteria
168	OTU_327	0.0444988	100		0.23407	High MAT	Proteobacteria	Alphaproteobacteria	Rhizobiales	Rhodobiaceae
169	OTU_1928	0.0442688	100		0.339247	High MAT	Proteobacteria	Deltaproteobacteria	Desulfurellales	Desulfurellaceae	H16
170	OTU_4617	0.04424	100	-0.268831	0.304873	High MAT	Proteobacteria	Deltaproteobacteria	Desulfurellales	Desulfurellaceae	H16
171	OTU_306	0.0442399	100	0.300134		High pH	Proteobacteria	Deltaproteobacteria	NB1-j
172	OTU_655	0.0429167	100		-0.309624	Low MAT	Chloroflexi	KD4-96
173	OTU_168	0.0407883	100	0.335266	-0.454911	Low MAT	Thermomicrobia	unidentified_Thermomicrobia	JG30-KF-CM45
174	OTU_6282	0.0407306	100	0.327936		High pH	Proteobacteria	Betaproteobacteria	TRA3-20
175	OTU_679	0.0401267	100			Undetermined	Actinobacteria	Thermoleophilia	Solirubrobacterales	Elev-16S-1332
176	OTU_2243	0.0371638	100	0.469754	-0.23169	High pH	Acidobacteria	Subgroup_6
177	OTU_128	0.0368187	100	0.289544	-0.215696	High pH	Acidobacteria	Subgroup_11
178	OTU_940	0.0367324	100	0.301129		High pH	Proteobacteria	Deltaproteobacteria	Desulfurellales	Desulfurellaceae	H16
179	OTU_309	0.0362146	100	0.225007	-0.25305	Low MAT	Proteobacteria	Alphaproteobacteria	Rhizobiales	Hyphomicrobiaceae	Hyphomicrobium
180	OTU_2752	0.0359846	100	0.29736		High pH	Proteobacteria	Deltaproteobacteria	Myxococcales	Myxococcaceae	Myxococcus
181	OTU_513	0.0352077	100	-0.336687		Low pH	Actinobacteria	Thermoleophilia	Gaiellales
182	OTU_1580	0.0346613	100			Undetermined	Proteobacteria	Deltaproteobacteria	Desulfuromonadales	Geobacteraceae	Geobacter
183	OTU_826	0.0328205	100			Undetermined	Proteobacteria	Alphaproteobacteria	Rhizobiales	A0839
184	OTU_536	0.0314396	100	-0.341111	0.422037	High MAT	Proteobacteria	Alphaproteobacteria	Rhodospirillales	DA111
185	OTU_25787	0.0308357	100	0.246427	-0.478512	Low MAT	Proteobacteria	Gammaproteobacteria	Pseudomonadales	Pseudomonadaceae	Pseudomonas
186	OTU_762	0.0306344	100	0.28682	-0.408224	Low MAT	Proteobacteria	Gammaproteobacteria	Xanthomonadales
187	OTU_6184	0.0281318	100	-0.363587	0.421658	Low pH	Chloroflexi	KD4-96
188	OTU_722	0.0263197	100	0.303528		High pH	Actinobacteria	Acidimicrobiia	Acidimicrobiales
189	OTU_203	0.0262047	100		-0.372643	Low MAT	Actinobacteria	Acidimicrobiia	Acidimicrobiales
190	OTU_478	0.0257155	100		-0.326653	Low MAT	Proteobacteria	Alphaproteobacteria	Rhodospirillales	unidentified_Rhodospirillales	Reyranella
191	OTU_17662	0.0243924	100	-0.324458	0.305867	Low pH	Actinobacteria	Thermoleophilia	Gaiellales	Gaiellaceae	Gaiella
192	OTU_20200	0.0226953	100			Undetermined	Chloroflexi	KD4-96
193	OTU_1205	0.0190422	100		-0.373519	Low MAT	Proteobacteria	Deltaproteobacteria	Myxococcales	Polyangiaceae	Sorangium
194	OTU_4	0.499378	99.2	-0.345895	0.198375	Low pH	Proteobacteria	Betaproteobacteria	SC-I-84
195	OTU_9	0.441704	99.2		-0.205064	Low MAT	Proteobacteria	Deltaproteobacteria	43F-1404R
196	OTU_22	0.293445	99.2	-0.407062	0.424033	Low pH	Nitrospirae	Nitrospira	Nitrospirales	Nitrospiraceae
197	OTU_23992	0.264332	99.2	0.304257	-0.29169	Undetermined	Proteobacteria	Betaproteobacteria	Hydrogenophilales	Hydrogenophilaceae	Thiobacillus
198	OTU_3	0.248036	99.2		-0.307497	High pH	Proteobacteria	Betaproteobacteria	Burkholderiales	Burkholderiaceae	Ralstonia
199	OTU_8277	0.212632	99.2	0.328323	-0.244937	High pH	Proteobacteria	Gammaproteobacteria	Xanthomonadales
200	OTU_1774	0.200569	99.2	-0.584082	0.223064	Low pH	Chloroflexi	Anaerolineae	Anaerolineales	Anaerolineaceae
201	OTU_15313	0.176676	99.2	0.441435	-0.185908	High pH	Proteobacteria	Alphaproteobacteria	Sphingomonadales	Sphingomonadaceae	Sphingomonas
202	OTU_49	0.174182	99.2	-0.412712		Low pH	Acidobacteria	unidentified_Acidobacteria	Acidobacteriales	Acidobacteriaceae_(Subgroup_1)	unidentified_Acidobacteriaceae_(Subgroup_1)	bacterium_Ellin6528
203	OTU_43	0.170935	99.2	0.208497	-0.364784	High pH	Bacteroidetes	Sphingobacteriia	Sphingobacteriales	Chitinophagaceae	Flavisolibacter
204	OTU_159	0.15864	99.2		-0.298026	Low MAT	Bacteroidetes	Bacteroidetes_vadinHA17
205	OTU_131	0.157045	99.2			Undetermined	Proteobacteria	Betaproteobacteria	SC-I-84
206	OTU_109	0.143098	99.2	-0.476495	0.26861	Low pH	Proteobacteria	Deltaproteobacteria	Desulfuromonadales	Geobacteraceae	Geobacter
207	OTU_179	0.133181	99.2	0.242631	-0.461527	Low MAT	Gemmatimonadetes	unidentified_Gemmatimonadetes	Gemmatimonadales	Gemmatimonadaceae
208	OTU_28	0.131847	99.2	0.365602	-0.398318	Low MAT	Proteobacteria	Gammaproteobacteria	Xanthomonadales	unidentified_Xanthomonadales	Steroidobacter
209	OTU_180	0.128629	99.2	-0.524722	0.459704	Low pH	Acidobacteria	unidentified_Acidobacteria	Acidobacteriales	Acidobacteriaceae_(Subgroup_1)	Candidatus_Koribacter
210	OTU_114	0.12628	99.2	0.280703		High pH	Acidobacteria	Holophagae	Subgroup_7
211	OTU_27350	0.124685	99.2	0.372184	-0.364757	High pH	Gemmatimonadetes	unidentified_Gemmatimonadetes	Gemmatimonadales	Gemmatimonadaceae
212	OTU_39	0.120887	99.2			Undetermined	Proteobacteria	Betaproteobacteria	SC-I-84
213	OTU_229	0.119263	99.2	-0.342164		Low pH	Proteobacteria	Gammaproteobacteria	Xanthomonadales	Xanthomonadaceae
214	OTU_67	0.118973	99.2	-0.403858	0.270976	Low pH	Acidobacteria	unidentified_Acidobacteria	Acidobacteriales	Acidobacteriaceae_(Subgroup_1)
215	OTU_221	0.118277	99.2	0.356248	-0.300014	High pH	Proteobacteria	Gammaproteobacteria	Xanthomonadales	Xanthomonadaceae	Lysobacter	Lysobacter_soli
216	OTU_320	0.114739	99.2			Undetermined	Nitrospinae	Belgica2005-10-ZG-3
217	OTU_85	0.109549	99.2	-0.372652	0.59309	Low pH	Proteobacteria	Alphaproteobacteria	Rhizobiales	Methylocystaceae
218	OTU_1029	0.105403	99.2	0.22838	-0.429948	Low MAT	Acidobacteria	Blastocatellia	unidentified_Blastocatellia	Blastocatellaceae_(Subgroup_4)	RB41
219	OTU_112	0.103257	99.2	0.495456	-0.421054	High pH	Proteobacteria	Gammaproteobacteria	Xanthomonadales
220	OTU_134	0.1023	99.2	-0.272211		Low MAT	Actinobacteria	Thermoleophilia	Gaiellales
221	OTU_426	0.10085	99.2	0.361854	-0.218065	High pH	Proteobacteria	Gammaproteobacteria	Xanthomonadales	Xanthomonadaceae	Lysobacter
222	OTU_26512	0.0950796	99.2	0.586353	-0.478447	High pH	Acidobacteria	Subgroup_6
223	OTU_73	0.0913392	99.2	-0.225887	-0.21641	Low pH	Proteobacteria	Betaproteobacteria	SC-I-84
224	OTU_308	0.0895703	99.2	-0.457728	0.496742	Low pH	Proteobacteria	Deltaproteobacteria	Desulfurellales	Desulfurellaceae	H16
225	OTU_19895	0.0890194	99.2	-0.645231	0.454274	Low pH	Proteobacteria	Alphaproteobacteria	Rhizobiales	Xanthobacteraceae	Pseudolabrys
226	OTU_199	0.0850179	99.2			Undetermined	Proteobacteria	Betaproteobacteria	SC-I-84	unidentified_SC-I-84	unidentified_SC-I-84	beta_proteobacterium_JGI_0001003-N18
227	OTU_264	0.0790736	99.2	0.462124	-0.457488	High pH	Acidobacteria	Holophagae	Subgroup_10	ABS-19
228	OTU_24619	0.0784936	99.2			High pH	Proteobacteria	Betaproteobacteria	Burkholderiales	Comamonadaceae	Ramlibacter
229	OTU_23083	0.0771598	99.2	0.452534	-0.572879	Low MAT	Proteobacteria	Betaproteobacteria	Burkholderiales	Comamonadaceae
230	OTU_166	0.074985	99.2	0.670736	-0.417508	High pH	Acidobacteria	Holophagae	Subgroup_7
231	OTU_127	0.0707226	99.2			Undetermined	Proteobacteria	Betaproteobacteria	Nitrosomonadales	Nitrosomonadaceae
232	OTU_435	0.0702296	99.2	0.439907	-0.422399	High pH	Proteobacteria	Alphaproteobacteria	Sphingomonadales	Sphingomonadaceae	Sphingomonas
233	OTU_11803	0.0698526	99.2	0.289186	-0.669131	Low MAT	Proteobacteria	Gammaproteobacteria	Xanthomonadales	Xanthomonadaceae	Arenimonas
234	OTU_402	0.0682	99.2		-0.366193	Low MAT	Nitrospirae	Nitrospira	Nitrospirales	Nitrospiraceae
235	OTU_74	0.0679099	99.2	-0.214757		Undetermined	Proteobacteria	Betaproteobacteria	SC-I-84
236	OTU_7560	0.0676779	99.2	0.304325	-0.185549	High pH	Proteobacteria	Betaproteobacteria	SC-I-84
237	OTU_423	0.0668371	99.2			High MAT	Gemmatimonadetes	unidentified_Gemmatimonadetes	Gemmatimonadales	Gemmatimonadaceae
238	OTU_132	0.0665471	99.2	0.208609	-0.314762	Undetermined	Gemmatimonadetes	unidentified_Gemmatimonadetes	Gemmatimonadales	Gemmatimonadaceae
239	OTU_4079	0.0656772	99.2	-0.490823		Low pH	Acidobacteria	unidentified_Acidobacteria	Acidobacteriales	Acidobacteriaceae_(Subgroup_1)
240	OTU_8671	0.0650972	99.2	0.292378	-0.201663	High pH	Nitrospirae	Nitrospira	Nitrospirales	0319-6A21
241	OTU_16498	0.0650103	99.2	0.230571	-0.407031	Low MAT	Chloroflexi	Anaerolineae	Anaerolineales	Anaerolineaceae
242	OTU_51	0.0637924	99.2	-0.277403		Undetermined	Proteobacteria	Betaproteobacteria	Nitrosomonadales	Nitrosomonadaceae
243	OTU_75	0.0629515	99.2	0.484646	-0.418431	High pH	Bacteroidetes	Cytophagia	Cytophagales	Cytophagaceae
244	OTU_1987	0.0611537	99.2			Undetermined	Chloroflexi	Anaerolineae	Anaerolineales	Anaerolineaceae	Anaerolinea
245	OTU_21758	0.058747	99.2	-0.493787	0.181975	Low pH	Acidobacteria	unidentified_Acidobacteria	Acidobacteriales	Acidobacteriaceae_(Subgroup_1)	Candidatus_Koribacter
246	OTU_452	0.0579061	99.2	0.459996	-0.438961	High pH	Bacteroidetes	Sphingobacteriia	Sphingobacteriales	Chitinophagaceae	Terrimonas
247	OTU_816	0.0577031	99.2	-0.387578		Low pH	Verrucomicrobia	OPB35_soil_group
248	OTU_311	0.0560213	99.2	0.422813		High pH	Proteobacteria	Deltaproteobacteria	NB1-j
249	OTU_218	0.0554995	99.2	0.334594		High pH	Proteobacteria	Betaproteobacteria	Nitrosomonadales	Nitrosomonadaceae
250	OTU_146	0.0548325	99.2	0.355951	-0.272037	High pH	Nitrospirae	Nitrospira	Nitrospirales	0319-6A21
251	OTU_225	0.0543976	99.2	0.237409		High MAT	Acidobacteria	Subgroup_5
252	OTU_3663	0.0543396	99.2			Undetermined	Proteobacteria	Betaproteobacteria	Rhodocyclales	Rhodocyclaceae	Denitratisoma
253	OTU_5839	0.0540496	99.2		-0.273915	Low MAT	Proteobacteria	Deltaproteobacteria	Desulfuromonadales	Geobacteraceae	Geobacter
254	OTU_270	0.0520198	99.2	0.417802	-0.288059	High pH	Gemmatimonadetes	unidentified_Gemmatimonadetes	Gemmatimonadales	Gemmatimonadaceae
255	OTU_228	0.0514689	99.2			Undetermined	Latescibacteria
256	OTU_540	0.0512659	99.2	0.298234	-0.248412	High pH	Acidobacteria	Subgroup_6
257	OTU_200	0.0511209	99.2	0.239171		Undetermined	Proteobacteria	Alphaproteobacteria	Rhizobiales	Rhizobiaceae	Ensifer	Ensifer_adhaerens
258	OTU_147	0.050628	99.2	-0.363507	0.325243	Low pH	Actinobacteria	unidentified_Actinobacteria	Micrococcales	Intrasporangiaceae	Terrabacter
259	OTU_94	0.0499902	99.2	-0.303489	0.179846	Low pH	Proteobacteria	Gammaproteobacteria	Xanthomonadales	Xanthomonadaceae	Dokdonella
260	OTU_24481	0.0491492	99.2	-0.239545	0.433563	High MAT	Actinobacteria	unidentified_Actinobacteria	Corynebacteriales	Mycobacteriaceae	Mycobacterium
261	OTU_8517	0.0476414	99.2	0.419982		High pH	Actinobacteria	Thermoleophilia	Gaiellales	Gaiellaceae	Gaiella
262	OTU_15407	0.0473226	99.2	-0.38434	0.348366	Low pH	Proteobacteria	Gammaproteobacteria	Xanthomonadales	Xanthomonadaceae
263	OTU_14503	0.0456696	99.2			Undetermined	Acidobacteria	Subgroup_6
264	OTU_288	0.0455246	99.2	0.289803		High pH	Proteobacteria	Deltaproteobacteria	NB1-j
265	OTU_487	0.0441327	99.2			Undetermined	Acidobacteria	Subgroup_5
266	OTU_684	0.0433789	99.2	0.258876		High pH	Latescibacteria
267	OTU_889	0.0430309	99.2	0.304588		High pH	Proteobacteria	Gammaproteobacteria	Xanthomonadales
268	OTU_585	0.0427412	99.2	-0.203739		Undetermined	Cyanobacteria	Chloroplast	unidentified_Chloroplast	unidentified_Chloroplast	unidentified_Chloroplast
269	OTU_2083	0.0424802	99.2			Undetermined	Firmicutes	Bacilli	Bacillales	Bacillaceae	Bacillus
270	OTU_26984	0.042248	99.2		-0.435995	Low MAT	Acidobacteria	Holophagae	Subgroup_7
271	OTU_271	0.041987	99.2	0.484689	-0.366652	High pH	Actinobacteria	MB-A2-108
272	OTU_227	0.0418133	99.2	0.353133	-0.279194	High pH	Actinobacteria	MB-A2-108
273	OTU_714	0.041494	99.2	-0.413775	0.279346	Low pH	Chloroflexi	Anaerolineae	Anaerolineales	Anaerolineaceae	Anaerolinea
274	OTU_118	0.0413491	99.2	-0.515289	0.300248	Low pH	Acidobacteria	unidentified_Acidobacteria	Acidobacteriales	Acidobacteriaceae_(Subgroup_1)	unidentified_Acidobacteriaceae_(Subgroup_1)	bacterium_Ellin6074
275	OTU_2756	0.0410012	99.2	-0.222684	0.419863	High MAT	Proteobacteria	Deltaproteobacteria	Myxococcales	Archangiaceae	Anaeromyxobacter
276	OTU_197	0.0404793	99.2	-0.232672	0.39823	High MAT	Latescibacteria
277	OTU_21462	0.0402473	99.2		0.189857	Low pH	Acidobacteria	Subgroup_6
278	OTU_23738	0.0399863	99.2	0.352566	-0.522677	Low MAT	Acidobacteria	Subgroup_6
279	OTU_352	0.0397543	99.2	0.397218	-0.542744	Low MAT	Proteobacteria	Deltaproteobacteria	Desulfurellales	Desulfurellaceae	H16
280	OTU_586	0.0394643	99.2		-0.232029	Low MAT	Armatimonadetes	Chthonomonadetes	Chthonomonadales
281	OTU_242	0.0388554	99.2	0.23458		High pH	Acidobacteria	Subgroup_17
282	OTU_117	0.0381598	99.2		-0.411599	Low MAT	Proteobacteria	Betaproteobacteria	Burkholderiales	Oxalobacteraceae	Pseudoduganella
283	OTU_27411	0.0371738	99.2	0.458597	-0.426244	High pH	Actinobacteria	unidentified_Actinobacteria	Propionibacteriales	Nocardioidaceae	Nocardioides
284	OTU_1208	0.0366518	99.2	0.542094	-0.416334	High pH	Acidobacteria	Subgroup_6
285	OTU_901	0.0363906	99.2	0.345375		High pH	Proteobacteria	Alphaproteobacteria	Rhizobiales	Hyphomicrobiaceae	Pedomicrobium
286	OTU_968	0.034361	99.2	-0.386338	0.310297	Low pH	Proteobacteria	Deltaproteobacteria	Myxococcales	Haliangiaceae	Haliangium
287	OTU_29772	0.034187	99.2	-0.365152	0.339446	Low pH	Proteobacteria	Deltaproteobacteria	Desulfuromonadales	Geobacteraceae	Geobacter
288	OTU_7374	0.0327952	99.2			Low MAT	Latescibacteria
289	OTU_13364	0.0320412	99.2			Undetermined	Proteobacteria	Betaproteobacteria	Burkholderiales	Comamonadaceae
290	OTU_24374	0.0312874	99.2	0.316159		High pH	Acidobacteria	Subgroup_6
291	OTU_283	0.0309975	99.2	0.226562		High MAT	Nitrospirae	Nitrospira	Nitrospirales	0319-6A21	unidentified_0319-6A21	bacterium_WX65
292	OTU_2086	0.0309105	99.2	-0.188991		High MAT	Latescibacteria
293	OTU_20555	0.0304464	99.2	0.204945	-0.408492	Low MAT	Verrucomicrobia	OPB35_soil_group
294	OTU_1247	0.0303884	99.2	-0.362578	0.285425	Low pH	Chloroflexi	KD4-96
295	OTU_1044	0.0289677	99.2			Undetermined	Acidobacteria	Solibacteres	Solibacterales	Solibacteraceae_(Subgroup_3)	Paludibaculum
296	OTU_2031	0.0273727	99.2	0.302143		High pH	Proteobacteria	Deltaproteobacteria	Myxococcales	Haliangiaceae	Haliangium
297	OTU_866	0.026242	99.2	0.270786		High pH	Proteobacteria	Deltaproteobacteria	Myxococcales	Polyangiaceae	Sorangium
298	OTU_23959	0.025894	99.2		0.355389	High MAT	Proteobacteria	Deltaproteobacteria	Myxococcales	Polyangiaceae	Sorangium
299	OTU_8696	0.0237773	99.2	-0.211354		Undetermined	Proteobacteria	Gammaproteobacteria	Xanthomonadales	unidentified_Xanthomonadales	Acidibacter
300	OTU_928	0.0229073	99.2	-0.428361		Low pH	Acidobacteria	Solibacteres	Solibacterales	Solibacteraceae_(Subgroup_3)	Candidatus_Solibacter
301	OTU_413	0.0221536	99.2	0.483382	-0.295404	High pH	Chloroflexi	TK10	unidentified_TK10	unidentified_TK10	unidentified_TK10	Chloroflexi_bacterium_OLB14
302	OTU_8992	0.0211097	99.2	0.252006		High pH	Proteobacteria	Deltaproteobacteria	Myxococcales
303	OTU_763	0.018848	99.2	-0.402028	0.374418	Low pH	Actinobacteria	Acidimicrobiia	Acidimicrobiales
304	OTU_329	0.0180073	99.2	0.484358	-0.271122	High pH	Chloroflexi	S085
305	OTU_2	0.265634	98.4	0.17914		High pH	Proteobacteria	Alphaproteobacteria	Rhizobiales	Phyllobacteriaceae	Phyllobacterium
306	OTU_69	0.204538	98.4	-0.236197		Undetermined	Nitrospirae	Nitrospira	Nitrospirales	Nitrospiraceae
307	OTU_208	0.180451	98.4		0.272519	Undetermined	Firmicutes	Bacilli	Bacillales	Bacillaceae	Bacillus
308	OTU_13967	0.137158	98.4	-0.436157		Low pH	Proteobacteria	Betaproteobacteria	SC-I-84
309	OTU_42	0.129558	98.4	-0.46831	0.437574	Low pH	Chloroflexi	SBR2076
310	OTU_315	0.129382	98.4	-0.414251		Low MAT	Bathyarchaeota	unidentified_Bathyarchaeota	unidentified_Bathyarchaeota	unidentified_Bathyarchaeota	unidentified_Bathyarchaeota	archaeon_enrichment_culture_clone_C4-24C-A
311	OTU_388	0.105733	98.4	-0.40453	0.419932	Low pH	Proteobacteria	Deltaproteobacteria	Myxococcales	Archangiaceae	Anaeromyxobacter
312	OTU_235	0.101202	98.4	0.494319	-0.224002	High pH	Proteobacteria	Alphaproteobacteria	Rhodobacterales	Rhodobacteraceae	Rhodobacter
313	OTU_18877	0.0987467	98.4			Undetermined	Proteobacteria	Betaproteobacteria	Nitrosomonadales	Nitrosomonadaceae
314	OTU_157	0.0883986	98.4	-0.452806	0.563591	Low pH	Acidobacteria	unidentified_Acidobacteria	Acidobacteriales	Acidobacteriaceae_(Subgroup_1)
315	OTU_1629	0.0866153	98.4	0.244478	-0.389565	Low MAT	Proteobacteria	Alphaproteobacteria	Sphingomonadales	Sphingomonadaceae	Sphingomonas
316	OTU_87	0.0826689	98.4	0.291442		Undetermined	Proteobacteria	Betaproteobacteria	B1-7BS
317	OTU_212	0.0793365	98.4	0.33101	-0.291424	High pH	Bacteroidetes	Sphingobacteriia	Sphingobacteriales	Saprospiraceae
318	OTU_184	0.0767349	98.4	-0.434772	0.450464	Low pH	Acidobacteria	Holophagae	Subgroup_7
319	OTU_605	0.0762379	98.4	0.334125		High pH	Proteobacteria	Deltaproteobacteria	Desulfobacterales	Desulfobulbaceae
320	OTU_26619	0.0744548	98.4	-0.198384	-0.256887	Low MAT	Verrucomicrobia	Spartobacteria	Chthoniobacterales	DA101_soil_group
321	OTU_202	0.0707128	98.4	-0.515188	0.346354	Low pH	Acidobacteria	Holophagae	Subgroup_7
322	OTU_848	0.0704791	98.4			Undetermined	Bacteroidetes	Sphingobacteriia	Sphingobacteriales	Lentimicrobiaceae
323	OTU_337	0.0698945	98.4	-0.313885		Low pH	Acidobacteria	Holophagae	Holophagales	Holophagaceae	Geothrix
324	OTU_297	0.068842	98.4	0.277431	-0.246697	High pH	Proteobacteria	Deltaproteobacteria	Desulfobacterales	Desulfobulbaceae	Desulfobulbus
325	OTU_672	0.0684912	98.4	0.265373	-0.52597	Low MAT	Proteobacteria	Alphaproteobacteria	Sphingomonadales	Sphingomonadaceae	Sphingomonas
326	OTU_265	0.065305	98.4		0.310535	High MAT	Proteobacteria	Deltaproteobacteria	Desulfurellales	Desulfurellaceae	H16
327	OTU_266	0.0641945	98.4	-0.548884	0.626705	Low pH	Acidobacteria	unidentified_Acidobacteria	Acidobacteriales	Acidobacteriaceae_(Subgroup_1)
328	OTU_532	0.0631709	98.4		-0.17889	Undetermined	Bacteroidetes	Sphingobacteriia	Sphingobacteriales	Chitinophagaceae
329	OTU_3531	0.0630541	98.4	0.394799		High pH	Proteobacteria	Betaproteobacteria	Burkholderiales	Comamonadaceae
330	OTU_16028	0.0629664	98.4	-0.421016		Low pH	Acidobacteria	Solibacteres	Solibacterales	Solibacteraceae_(Subgroup_3)	Bryobacter
331	OTU_636	0.060891	98.4	0.305319		High pH	Chloroflexi	Ardenticatenia
332	OTU_11916	0.0587861	98.4	-0.300893	0.19864	Low pH	Proteobacteria	Betaproteobacteria	Nitrosomonadales	Gallionellaceae	Candidatus_Nitrotoga
333	OTU_32	0.0579969	98.4	0.356894	-0.600628	Low MAT	Actinobacteria	unidentified_Actinobacteria	Frankiales	Geodermatophilaceae	Blastococcus
334	OTU_257	0.0567399	98.4			Undetermined	Chloroflexi	P2-11E
335	OTU_718	0.0566524	98.4	0.265587		High pH	Acidobacteria	Holophagae	Subgroup_10	ABS-19
336	OTU_422	0.0565355	98.4		-0.332277	Low MAT	Verrucomicrobia	Spartobacteria	Chthoniobacterales	DA101_soil_group
337	OTU_657	0.053846	98.4	0.256416		High pH	Acidobacteria	Subgroup_6
338	OTU_70	0.0537582	98.4	-0.378052		Low pH	Actinobacteria	unidentified_Actinobacteria	Propionibacteriales	Nocardioidaceae	Nocardioides
339	OTU_24077	0.0536706	98.4	-0.341591	0.247672	Low pH	Proteobacteria	Betaproteobacteria	SC-I-84
340	OTU_642	0.052472	98.4	0.384169	-0.393689	High pH	Ignavibacteriae	Ignavibacteria	Ignavibacteriales
341	OTU_11013	0.0522381	98.4	0.322002		High pH	Proteobacteria	Gammaproteobacteria	Xanthomonadales
342	OTU_324	0.0515951	98.4	0.576427	-0.278207	High pH	Acidobacteria	Holophagae	Subgroup_7
343	OTU_30472	0.0514781	98.4		0.282927	High MAT	Firmicutes	Bacilli	Bacillales
344	OTU_205	0.0503384	98.4	0.540152	-0.466556	High pH	Proteobacteria	Gammaproteobacteria	Xanthomonadales	Xanthomonadaceae	Arenimonas
345	OTU_12463	0.0497534	98.4	-0.338256	0.38008	High MAT	Actinobacteria	unidentified_Actinobacteria	Streptomycetales	Streptomycetaceae	Streptomyces
346	OTU_405	0.0492273	98.4	0.424263		High pH	Bacteroidetes	Sphingobacteriia	Sphingobacteriales	Chitinophagaceae	Flavihumibacter
347	OTU_11215	0.0466841	98.4	-0.183412	-0.205047	Low MAT	Proteobacteria	Betaproteobacteria	SC-I-84
348	OTU_23240	0.0466255	98.4			Low pH	Proteobacteria	Betaproteobacteria	Burkholderiales	Oxalobacteraceae
349	OTU_21515	0.0460703	98.4	0.411542	-0.313804	High pH	Proteobacteria	Betaproteobacteria	SC-I-84
350	OTU_300	0.045661	98.4	0.383375	-0.449015	Low MAT	Actinobacteria	Thermoleophilia	Gaiellales	Gaiellaceae	Gaiella
351	OTU_234	0.0453102	98.4	-0.378878	0.480758	Low pH	Proteobacteria	Gammaproteobacteria	Xanthomonadales	unidentified_Xanthomonadales	Acidibacter
352	OTU_174	0.0438192	98.4	0.220668	-0.181258	High pH	Proteobacteria	Alphaproteobacteria	Rhizobiales	KF-JG30-B3
353	OTU_26769	0.0427376	98.4			Undetermined	Proteobacteria	Alphaproteobacteria	Sphingomonadales	Sphingomonadaceae	Novosphingobium	Novosphingobium_aromaticivorans
354	OTU_483	0.042036	98.4			Undetermined	Proteobacteria	Deltaproteobacteria	Myxococcales	Haliangiaceae	Haliangium
355	OTU_89	0.0403991	98.4	0.430952	-0.485054	High pH	Actinobacteria	unidentified_Actinobacteria	Propionibacteriales	Nocardioidaceae	Nocardioides
356	OTU_305	0.0398729	98.4	-0.414742	0.292681	Low pH	Proteobacteria	Alphaproteobacteria	Rhizobiales	unidentified_Rhizobiales	Rhizomicrobium
357	OTU_597	0.0397853	98.4	0.575582	-0.522614	High pH	Acidobacteria	Subgroup_6
358	OTU_463	0.0389668	98.4	0.364929	-0.281463	High pH	Chloroflexi	Anaerolineae	Anaerolineales	Anaerolineaceae
359	OTU_216	0.0383237	98.4	-0.434775	0.286383	Low pH	Proteobacteria	Betaproteobacteria	Nitrosomonadales	Nitrosomonadaceae
360	OTU_6162	0.0371543	98.4	-0.325136	0.250916	Low pH	Actinobacteria	Thermoleophilia	Gaiellales
361	OTU_27457	0.0368328	98.4	0.461346	-0.536263	Low MAT	Acidobacteria	Holophagae	Subgroup_7
362	OTU_20683	0.0367159	98.4	0.610092	-0.452873	High pH	Acidobacteria	Subgroup_6
363	OTU_2136	0.0365989	98.4			Undetermined	Proteobacteria	Alphaproteobacteria	Sphingomonadales	Sphingomonadaceae	Novosphingobium	Novosphingobium_resinovorum
364	OTU_245	0.0356638	98.4	0.544516	-0.195864	High pH	Proteobacteria	Betaproteobacteria
365	OTU_539	0.0356342	98.4	-0.235456	0.278304	High MAT	Proteobacteria	Alphaproteobacteria	Rhizobiales	alphaI_cluster
366	OTU_1032	0.0345526	98.4	-0.267114		Low pH	Acidobacteria	Subgroup_13
367	OTU_23916	0.0344358	98.4	-0.550925	0.255826	Low pH	Acidobacteria	Solibacteres	Solibacterales	Solibacteraceae_(Subgroup_3)	Bryobacter
368	OTU_700	0.0339094	98.4	-0.251664		Low pH	Proteobacteria	Alphaproteobacteria	Caulobacterales	Caulobacteraceae	Phenylobacterium
369	OTU_273	0.0333544	98.4			Undetermined	Acidobacteria	Subgroup_22
370	OTU_1127	0.0329155	98.4	0.384951	-0.1965	High pH	Acidobacteria	Subgroup_6
371	OTU_378	0.0316003	98.4		0.255074	High MAT	Latescibacteria
372	OTU_316	0.030957	98.4	0.313669		High pH	Latescibacteria
373	OTU_1478	0.0308985	98.4	0.257519		High pH	Proteobacteria	Alphaproteobacteria	Rhodospirillales	Acetobacteraceae	Roseomonas
374	OTU_790	0.0291449	98.4	0.355605	-0.380752	Low MAT	Acidobacteria	Subgroup_6
375	OTU_247	0.0286477	98.4		0.271598	High MAT	Proteobacteria	Deltaproteobacteria	Desulfurellales	Desulfurellaceae	H16
376	OTU_17772	0.0286186	98.4	0.43525	-0.248634	High pH	Proteobacteria	Alphaproteobacteria	Rhodospirillales	Rhodospirillaceae
377	OTU_26908	0.0279464	98.4	-0.377682	0.432176	High MAT	Nitrospirae	Nitrospira	Nitrospirales	Sh765B-TzT-35
378	OTU_665	0.0270696	98.4	0.49398	-0.305118	High pH	Actinobacteria	Thermoleophilia	Solirubrobacterales	0319-6M6
379	OTU_584	0.0268061	98.4			Undetermined	Latescibacteria
380	OTU_770	0.0265138	98.4	0.409009	-0.240411	High pH	Chlorobi	Chlorobia	Chlorobiales	SJA-28	unidentified_SJA-28	Chlorobi_bacterium_OLB5
381	OTU_18857	0.0232399	98.4	0.215337	-0.217493	Undetermined	Proteobacteria	Betaproteobacteria	Burkholderiales	Comamonadaceae
382	OTU_1086	0.0231812	98.4		0.17778	Low pH	Proteobacteria	Alphaproteobacteria	Rhizobiales	Xanthobacteraceae
383	OTU_5835	0.0228599	98.4	-0.33051	0.297113	Low pH	Chloroflexi	SJA-15
384	OTU_591	0.0206966	98.4	0.357289	-0.198183	High pH	Acidobacteria	Subgroup_17
385	OTU_1187	0.0199365	98.4	-0.452614		Low pH	Proteobacteria	Alphaproteobacteria	Caulobacterales	Caulobacteraceae	Phenylobacterium
386	OTU_1157	0.0195275	98.4	0.366195	-0.241512	High pH	Actinobacteria	Thermoleophilia	Solirubrobacterales	Elev-16S-1332
387	OTU_13701	0.0194983	98.4	-0.244073	-0.191606	Low MAT	Verrucomicrobia	OPB35_soil_group
388	OTU_431	0.0192643	98.4	0.344642		High pH	Actinobacteria	Thermoleophilia	Solirubrobacterales	Elev-16S-1332
389	OTU_583	0.0192642	98.4			Undetermined	Actinobacteria	unidentified_Actinobacteria	Frankiales	Sporichthyaceae
390	OTU_2797	0.0177734	98.4		-0.327793	Low MAT	Verrucomicrobia	OPB35_soil_group
391	OTU_2341	0.0173642	98.4	0.358326		High pH	Chloroflexi	KD4-96
392	OTU_1797	0.0165458	98.4	0.187925		High pH	Proteobacteria	Deltaproteobacteria	Myxococcales	Polyangiaceae
393	OTU_129	0.176478	97.6	-0.523022	0.561346	Low pH	Chloroflexi	Anaerolineae	Anaerolineales	Anaerolineaceae
394	OTU_90	0.166664	97.6			Undetermined	Acidobacteria	Subgroup_6
395	OTU_84	0.135394	97.6	-0.438086	0.230205	Low pH	Acidobacteria	unidentified_Acidobacteria	Acidobacteriales	Acidobacteriaceae_(Subgroup_1)	Terracidiphilus
396	OTU_188	0.115382	97.6	-0.473762	0.512724	Low pH	Acidobacteria	unidentified_Acidobacteria	Acidobacteriales	Acidobacteriaceae_(Subgroup_1)
397	OTU_2036	0.0956658	97.6	-0.51301	0.409794	Low pH	Acidobacteria	unidentified_Acidobacteria	Acidobacteriales	Acidobacteriaceae_(Subgroup_1)
398	OTU_201	0.0844076	97.6			Undetermined	Chloroflexi	Anaerolineae	Anaerolineales	Anaerolineaceae
399	OTU_611	0.0790731	97.6	-0.367252	0.635073	High MAT	Firmicutes	Clostridia	Clostridiales	Clostridiaceae_1	Clostridium	Clostridium_magnum
400	OTU_181	0.0789257	97.6	-0.389069	0.509631	High MAT	Gemmatimonadetes	unidentified_Gemmatimonadetes	Gemmatimonadales	Gemmatimonadaceae
401	OTU_1113	0.0768923	97.6	0.578331	-0.399053	High pH	Proteobacteria	Betaproteobacteria	Burkholderiales	Comamonadaceae	Hydrogenophaga	Hydrogenophaga_intermedia
402	OTU_1051	0.0743872	97.6	-0.537547	0.471135	Low pH	Chloroflexi	Anaerolineae	Anaerolineales	Anaerolineaceae	Anaerolinea
403	OTU_304	0.0735618	97.6	-0.394313		Low pH	Proteobacteria	Betaproteobacteria	Nitrosomonadales	Gallionellaceae	Sideroxydans
404	OTU_210	0.0730314	97.6	-0.498367	0.331517	Low pH	Acidobacteria	unidentified_Acidobacteria	Acidobacteriales	Acidobacteriaceae_(Subgroup_1)	Candidatus_Koribacter
405	OTU_119	0.0729135	97.6	-0.384059		Low pH	Proteobacteria	Betaproteobacteria	SC-I-84
406	OTU_158	0.0715284	97.6	-0.534582	0.354948	Low pH	Proteobacteria	Deltaproteobacteria	unidentified_Deltaproteobacteria	Syntrophorhabdaceae	Syntrophorhabdus
407	OTU_1805	0.0631287	97.6			Low MAT	Chloroflexi	Anaerolineae	Anaerolineales	Anaerolineaceae
408	OTU_178	0.0626867	97.6	-0.48691		Low pH	Acidobacteria	Solibacteres	Solibacterales	Solibacteraceae_(Subgroup_3)	Bryobacter
409	OTU_220	0.0617731	97.6	0.588253	-0.407086	High pH	Acidobacteria	Subgroup_6
410	OTU_267	0.06139	97.6	0.308984	-0.38301	Low MAT	Actinobacteria	Thermoleophilia	Solirubrobacterales	288-2
411	OTU_793	0.0603586	97.6	-0.318072	0.328475	Low pH	Acidobacteria	Holophagae	Subgroup_7	unidentified_Subgroup_7	unidentified_Subgroup_7	Acidobacteria_bacterium_enrichment_culture_clone_CV-04
412	OTU_387	0.0595922	97.6	0.557668	-0.384819	High pH	Proteobacteria	Betaproteobacteria	Rhodocyclales	Rhodocyclaceae	Azoarcus	Azoarcus_sp._KH32C
413	OTU_189	0.0593272	97.6	-0.452382	0.324452	Low pH	Proteobacteria	Betaproteobacteria	Burkholderiales	Burkholderiaceae	Burkholderia-Paraburkholderia
414	OTU_17338	0.0545231	97.6	-0.239851		Low pH	Proteobacteria	Betaproteobacteria	Nitrosomonadales	Gallionellaceae	Sideroxydans
415	OTU_587	0.0516054	97.6	-0.278382	0.485195	High MAT	Actinobacteria	Coriobacteriia	Coriobacteriales	Coriobacteriaceae
416	OTU_1948	0.0512519	97.6	-0.493096	0.541799	Low pH	Actinobacteria	Thermoleophilia	Gaiellales
417	OTU_442	0.0511044	97.6	-0.322776	0.40174	Low pH	Chloroflexi	Dehalococcoidia	Dehalococcoidales
418	OTU_213	0.0500727	97.6			Undetermined	Bacteroidetes	Sphingobacteriia	Sphingobacteriales	Chitinophagaceae
419	OTU_846	0.0485993	97.6	0.394727	-0.514914	Low MAT	Proteobacteria	Alphaproteobacteria	Sphingomonadales	Ellin6055
420	OTU_143	0.0468014	97.6	0.457572	-0.48011	High pH	Acidobacteria	Holophagae	Subgroup_7
421	OTU_521	0.0466247	97.6		0.444269	High MAT	Firmicutes	Clostridia	Clostridiales	Clostridiaceae_1	Clostridium
422	OTU_29587	0.0454752	97.6	0.521721	-0.57539	High pH	Acidobacteria	Holophagae	Subgroup_7
423	OTU_277	0.0442078	97.6	-0.37403	0.179777	Low pH	Acidobacteria	Solibacteres	Solibacterales	Solibacteraceae_(Subgroup_3)	Bryobacter
424	OTU_593	0.0437954	97.6		0.222607	Undetermined	Actinobacteria	Thermoleophilia	Gaiellales
425	OTU_15593	0.0434122	97.6	0.212086	-0.186096	Undetermined	Proteobacteria	Gammaproteobacteria	Xanthomonadales
426	OTU_11955	0.0432943	97.6	0.404718	-0.323376	High pH	Proteobacteria	Betaproteobacteria	Nitrosomonadales	Nitrosomonadaceae
427	OTU_236	0.0426753	97.6	0.343469		High pH	Proteobacteria	Deltaproteobacteria	Desulfurellales	Desulfurellaceae	H16
428	OTU_883	0.0416735	97.6	-0.326108		Low pH	Proteobacteria	Betaproteobacteria	SC-I-84
429	OTU_4197	0.0414965	97.6	0.22468	-0.237213	Undetermined	Actinobacteria	unidentified_Actinobacteria	Micrococcales	Microbacteriaceae	Agromyces
430	OTU_466	0.0412314	97.6	0.508953		High pH	Proteobacteria	Alphaproteobacteria	Sphingomonadales	Erythrobacteraceae	Altererythrobacter
431	OTU_20526	0.040966	97.6	0.440765	-0.481856	Low MAT	Proteobacteria	Alphaproteobacteria	Sphingomonadales	Sphingomonadaceae	Sphingomonas	Sphingomonas_jaspsi
432	OTU_272	0.0397577	97.6	0.266627	-0.449763	Low MAT	Acidobacteria	Solibacteres	Solibacterales	Solibacteraceae_(Subgroup_3)	Bryobacter
433	OTU_243	0.0396104	97.6	0.563489	-0.399126	High pH	Proteobacteria	Betaproteobacteria	Nitrosomonadales	Nitrosomonadaceae
434	OTU_9988	0.0394631	97.6	0.323487		High pH	Gemmatimonadetes	unidentified_Gemmatimonadetes	Gemmatimonadales	Gemmatimonadaceae
435	OTU_791	0.0389916	97.6	0.281004		High pH	Proteobacteria	Deltaproteobacteria	Myxococcales	Archangiaceae	Anaeromyxobacter
436	OTU_1402	0.0380189	97.6		0.352934	High MAT	Proteobacteria	Deltaproteobacteria	Desulfurellales	Desulfurellaceae	H16
437	OTU_704	0.0376946	97.6			Undetermined	Gemmatimonadetes	unidentified_Gemmatimonadetes	Gemmatimonadales	Gemmatimonadaceae	unidentified_Gemmatimonadaceae	Gemmatimonadetes_bacterium_LX87
438	OTU_453	0.0353958	97.6		-0.257237	Low MAT	Actinobacteria	Thermoleophilia	Solirubrobacterales	Elev-16S-1332
439	OTU_903	0.0351895	97.6	0.427643	-0.410696	Low MAT	Latescibacteria
440	OTU_1793	0.0348064	97.6			Undetermined	Acidobacteria	Subgroup_22
441	OTU_917	0.0344822	97.6			Low MAT	Proteobacteria	Deltaproteobacteria	Syntrophobacterales	Syntrophaceae	Syntrophus
442	OTU_381	0.0338046	97.6	0.490728	-0.259695	High pH	Acidobacteria	Subgroup_22
443	OTU_972	0.0322717	97.6			Undetermined	Proteobacteria	Gammaproteobacteria	Methylococcales	Methylococcaceae	Methylosarcina
444	OTU_27914	0.0313582	97.6	0.293063		High pH	Proteobacteria	Betaproteobacteria
445	OTU_7907	0.0313286	97.6	0.517827	-0.381033	High pH	Acidobacteria	Holophagae	Subgroup_7
446	OTU_410	0.0308277	97.6	0.548651	-0.46933	High pH	Actinobacteria	Acidimicrobiia	Acidimicrobiales	Iamiaceae	Iamia
447	OTU_592	0.0306803	97.6	-0.216113	0.245576	High MAT	Proteobacteria	Deltaproteobacteria	Desulfurellales	Desulfurellaceae	H16
448	OTU_110	0.0302972	97.6			Undetermined	Chloroflexi	Ktedonobacteria	C0119
449	OTU_16378	0.029531	97.6	-0.436268	0.292793	Low pH	Acidobacteria	Solibacteres	Solibacterales	Solibacteraceae_(Subgroup_3)	Candidatus_Solibacter
450	OTU_3377	0.0292953	97.6	0.424272	-0.279469	High pH	Gemmatimonadetes	unidentified_Gemmatimonadetes	Gemmatimonadales	Gemmatimonadaceae
451	OTU_687	0.0285584	97.6	0.264147	-0.382534	Low MAT	Actinobacteria	unidentified_Actinobacteria	Micromonosporales	Micromonosporaceae	Actinoplanes	Actinoplanes_digitatis
452	OTU_577	0.0282932	97.6	0.351828	-0.486538	Low MAT	Acidobacteria	Solibacteres	Solibacterales	Solibacteraceae_(Subgroup_3)	Bryobacter
453	OTU_6428	0.0279396	97.6		0.369823	High MAT	Proteobacteria	Deltaproteobacteria	Desulfurellales	Desulfurellaceae	H16
454	OTU_6287	0.0279101	97.6			Undetermined	Gemmatimonadetes	unidentified_Gemmatimonadetes	Gemmatimonadales	Gemmatimonadaceae	Gemmatimonas
455	OTU_515	0.0274386	97.6		-0.289265	Low MAT	Actinobacteria	unidentified_Actinobacteria	Micrococcales	Microbacteriaceae	Microbacterium
456	OTU_22140	0.0265248	97.6	0.241005		High pH	Acidobacteria	Blastocatellia	unidentified_Blastocatellia	Blastocatellaceae_(Subgroup_4)	DS-100
457	OTU_2558	0.0261416	97.6	0.452421		High pH	Proteobacteria	Alphaproteobacteria	Sphingomonadales	Erythrobacteraceae
458	OTU_21851	0.0257	97.6		0.311756	Undetermined	Proteobacteria	Betaproteobacteria	Burkholderiales	Comamonadaceae
459	OTU_8289	0.0228999	97.6	-0.265569	0.310287	High MAT	Acidobacteria	Solibacteres	Solibacterales	Solibacteraceae_(Subgroup_3)	Candidatus_Solibacter
460	OTU_5470	0.0216032	97.6			Undetermined	Verrucomicrobia	OPB35_soil_group
461	OTU_10793	0.0212788	97.6	0.205997		Undetermined	Proteobacteria	Deltaproteobacteria	Myxococcales	Haliangiaceae	Haliangium
462	OTU_10011	0.0197465	97.6	-0.178723		Low pH	Actinobacteria	unidentified_Actinobacteria	Frankiales
463	OTU_10646	0.0197464	97.6	-0.272043		Undetermined	Acidobacteria	Subgroup_6
464	OTU_1014	0.0176245	97.6	-0.506546	0.411377	Low pH	Proteobacteria	Deltaproteobacteria	Myxococcales	mle1-27
465	OTU_20819	0.0140289	97.6			Undetermined	Proteobacteria	Gammaproteobacteria	Xanthomonadales	unidentified_Xanthomonadales	Acidibacter
466	OTU_20430	0.159305	96.8	0.428823		High pH	Proteobacteria	Betaproteobacteria	SC-I-84
467	OTU_50	0.13369	96.8	-0.486345	0.646387	Low pH	Acidobacteria	unidentified_Acidobacteria	Acidobacteriales	Acidobacteriaceae_(Subgroup_1)
468	OTU_177	0.115712	96.8	-0.255068	0.487643	High MAT	Gemmatimonadetes	unidentified_Gemmatimonadetes	Gemmatimonadales	Gemmatimonadaceae
469	OTU_13444	0.097021	96.8	0.203801	-0.362442	Undetermined	Proteobacteria	Gammaproteobacteria	Xanthomonadales	Xanthomonadaceae
470	OTU_163	0.0710498	96.8	-0.333678	0.415047	Low pH	Proteobacteria	Alphaproteobacteria	Rhizobiales	unidentified_Rhizobiales	Rhizomicrobium
471	OTU_1854	0.0643044	96.8	-0.485132	0.206648	Low pH	Proteobacteria	Gammaproteobacteria	Xanthomonadales	Xanthomonadaceae
472	OTU_156	0.0566677	96.8		0.470995	High MAT	Firmicutes	Clostridia	Clostridiales	Clostridiaceae_1	Clostridium	Clostridium_tunisiense
473	OTU_187	0.0561921	96.8	-0.490611	0.223877	Low pH	Actinobacteria	Thermoleophilia	Gaiellales
474	OTU_2105	0.051319	96.8		0.251111	High MAT	Firmicutes	Bacilli	Bacillales	Planococcaceae	Solibacillus	Solibacillus_silvestris
475	OTU_138	0.0496844	96.8	0.375054	-0.264662	High pH	Proteobacteria	Gammaproteobacteria	Xanthomonadales	Xanthomonadaceae	Pseudoxanthomonas	Pseudoxanthomonas_mexicana
476	OTU_336	0.0485253	96.8	0.367015	-0.189402	High pH	Gemmatimonadetes	unidentified_Gemmatimonadetes	Gemmatimonadales	Gemmatimonadaceae
477	OTU_535	0.0481689	96.8	0.323557	-0.429025	Low MAT	Verrucomicrobia	Verrucomicrobiae	Verrucomicrobiales	Verrucomicrobiaceae	Luteolibacter
478	OTU_420	0.0469209	96.8	-0.563373	0.58325	Low pH	Chloroflexi	SJA-15
479	OTU_350	0.0453459	96.8	0.176516	-0.428128	Low MAT	Bacteroidetes	Sphingobacteriia	Sphingobacteriales	Chitinophagaceae	Chitinophaga
480	OTU_863	0.0450488	96.8	-0.34268	0.535674	High MAT	Proteobacteria	Alphaproteobacteria	Rhizobiales	alphaI_cluster
481	OTU_519	0.0432361	96.8	0.270128	-0.255986	High pH	Bacteroidetes	SB-5
482	OTU_1244	0.0431768	96.8			Undetermined	Proteobacteria	Gammaproteobacteria	Methylococcales	Methylococcaceae	Methylobacter
483	OTU_9035	0.0409479	96.8	0.321079	-0.444974	Low MAT	Proteobacteria	Gammaproteobacteria	Xanthomonadales	Xanthomonadaceae	Lysobacter
484	OTU_15710	0.0397296	96.8	0.603491	-0.474016	High pH	Acidobacteria	Subgroup_6
485	OTU_3891	0.0383629	96.8	-0.349425		Low pH	Proteobacteria	Alphaproteobacteria	Rhizobiales	Xanthobacteraceae	Pseudolabrys
486	OTU_3195	0.0372933	96.8	0.301576	-0.475895	Low MAT	Proteobacteria	Alphaproteobacteria	Sphingomonadales	Sphingomonadaceae	Sphingomonas
487	OTU_1026	0.0362825	96.8		-0.408544	Low MAT	Proteobacteria	Betaproteobacteria	TRA3-20
488	OTU_299	0.0331926	96.8	0.505279	-0.566056	Low MAT	Proteobacteria	Alphaproteobacteria	Sphingomonadales	Erythrobacteraceae	Altererythrobacter
489	OTU_23974	0.0325683	96.8	-0.177502	-0.310213	Low MAT	Acidobacteria	Holophagae	Subgroup_7
490	OTU_1237	0.0321227	96.8		0.193508	Low pH	Latescibacteria
491	OTU_467	0.0314689	96.8	0.390612	-0.388986	Undetermined	Proteobacteria	Alphaproteobacteria	Rhizobiales	Rhizobiaceae	Shinella
492	OTU_252	0.0314688	96.8	-0.234862	0.270108	High MAT	Proteobacteria	Deltaproteobacteria	unidentified_Deltaproteobacteria	Syntrophorhabdaceae	Syntrophorhabdus
493	OTU_6519	0.0295968	96.8	-0.251304	0.28418	Low pH	Actinobacteria	unidentified_Actinobacteria	Kineosporiales	Kineosporiaceae
494	OTU_9467	0.0288538	96.8		0.297807	Undetermined	Actinobacteria	unidentified_Actinobacteria	Micromonosporales	Micromonosporaceae
495	OTU_455	0.0282893	96.8	0.206142		Undetermined	Acidobacteria	Blastocatellia	unidentified_Blastocatellia	Blastocatellaceae_(Subgroup_4)	DS-100
496	OTU_367	0.0274279	96.8	0.287978	-0.605634	Low MAT	Verrucomicrobia	OPB35_soil_group
497	OTU_4338	0.0272493	96.8	-0.374977	0.245421	Low pH	Ignavibacteriae	Ignavibacteria	Ignavibacteriales	Ignavibacteriaceae	Ignavibacterium
498	OTU_28275	0.0267144	96.8	-0.33912	0.255702	Low pH	Proteobacteria	Alphaproteobacteria	Caulobacterales	Caulobacteraceae	Phenylobacterium
499	OTU_1441	0.0260012	96.8	0.35024	-0.285069	High pH	Proteobacteria	Deltaproteobacteria	Myxococcales	Haliangiaceae	Haliangium
500	OTU_1213	0.0257039	96.8	-0.278403	0.363733	Undetermined	Actinobacteria	unidentified_Actinobacteria	Micromonosporales	Micromonosporaceae
501	OTU_29432	0.0246638	96.8	0.300115	-0.326938	High pH	Proteobacteria	Betaproteobacteria	Burkholderiales	Oxalobacteraceae
502	OTU_344	0.0238617	96.8		0.218225	Undetermined	Proteobacteria	Alphaproteobacteria	Rhizobiales	Hyphomicrobiaceae	Pedomicrobium
503	OTU_10196	0.0230296	96.8	-0.419626	0.434381	Low pH	Proteobacteria	Deltaproteobacteria	Syntrophobacterales	Syntrophaceae	Desulfobacca
504	OTU_619	0.0210385	96.8	0.26986		High pH	Proteobacteria	Alphaproteobacteria	Caulobacterales	Hyphomonadaceae	Woodsholea
505	OTU_3637	0.0151554	96.8	-0.306007		Low pH	Proteobacteria	Deltaproteobacteria	Oligoflexales	0319-6G20
506	OTU_15402	0.0145313	96.8		-0.280211	Low MAT	Acidobacteria	Subgroup_6
507	OTU_66	0.0924661	96	-0.468997	0.433462	Low pH	Actinobacteria	Thermoleophilia	Gaiellales
508	OTU_111	0.0893501	96			Undetermined	Proteobacteria	Gammaproteobacteria	Enterobacteriales	Enterobacteriaceae
509	OTU_81	0.0837171	96	-0.31036		Low pH	Proteobacteria	Gammaproteobacteria	Xanthomonadales	Xanthomonadaceae	Rhodanobacter
510	OTU_144	0.0610349	96	-0.367991		Low pH	Proteobacteria	Gammaproteobacteria	Xanthomonadales
511	OTU_691	0.0606754	96			Undetermined	Proteobacteria	Betaproteobacteria	Nitrosomonadales	Nitrosomonadaceae
512	OTU_262	0.0579786	96			Undetermined	Gemmatimonadetes	unidentified_Gemmatimonadetes	Gemmatimonadales	Gemmatimonadaceae	Gemmatimonas
513	OTU_1016	0.0542932	96	0.303191	-0.373735	Low MAT	Bacteroidetes	Bacteroidetes_vadinHA17
514	OTU_219	0.0539037	96	-0.392631	0.295742	Low pH	Proteobacteria	Betaproteobacteria	SC-I-84
515	OTU_232	0.052765	96		-0.304683	Low MAT	Proteobacteria	Betaproteobacteria	Nitrosomonadales	Gallionellaceae
516	OTU_19839	0.0526452	96	-0.320288		Undetermined	Proteobacteria	Betaproteobacteria	SC-I-84
517	OTU_674	0.0474318	96	-0.257397	0.240718	Low pH	Proteobacteria	Deltaproteobacteria	Syntrophobacterales	Syntrophaceae	Desulfobacca
518	OTU_28896	0.0457237	96	-0.36376	0.331027	Low pH	Proteobacteria	Deltaproteobacteria	Desulfuromonadales	Geobacteraceae	Geobacter
519	OTU_149	0.043956	96	0.39545		High pH	Actinobacteria	Thermoleophilia	Gaiellales
520	OTU_287	0.0428475	96	-0.39469	0.307067	Low pH	Actinobacteria	Thermoleophilia	Gaiellales
521	OTU_448	0.0394317	96	-0.286096	0.329767	Low pH	Ignavibacteriae	Ignavibacteria	Ignavibacteriales	Ignavibacteriaceae	Ignavibacterium
522	OTU_1671	0.0377536	96	0.204268	-0.231771	Low MAT	Proteobacteria	Betaproteobacteria	Nitrosomonadales	Nitrosomonadaceae
523	OTU_9492	0.0376638	96	-0.354351	0.441718	Low pH	Chloroflexi	Anaerolineae	Anaerolineales	Anaerolineaceae	Anaerolinea
524	OTU_549	0.0363155	96			High MAT	Proteobacteria	Deltaproteobacteria	Desulfurellales	Desulfurellaceae	H16
525	OTU_936	0.0362557	96	0.473107	-0.298836	High pH	Bacteroidetes	Sphingobacteriia	Sphingobacteriales	Saprospiraceae
526	OTU_2184	0.034158	96	-0.387666		Low pH	Proteobacteria	Betaproteobacteria	SC-I-84
527	OTU_14098	0.0322407	96	-0.473473	0.200194	Low pH	Acidobacteria	unidentified_Acidobacteria	Acidobacteriales	Acidobacteriaceae_(Subgroup_1)
528	OTU_30227	0.0320007	96	-0.261866	0.363347	Low pH	Proteobacteria	Deltaproteobacteria	Desulfuromonadales	Geobacteraceae	Geobacter
529	OTU_173	0.0315515	96	0.484476		High pH	Gemmatimonadetes	unidentified_Gemmatimonadetes	Gemmatimonadales	Gemmatimonadaceae
530	OTU_12941	0.0303527	96		-0.239303	Low MAT	Chloroflexi	Gitt-GS-136
531	OTU_578	0.0302631	96	-0.458482	0.447996	Low pH	Proteobacteria	Deltaproteobacteria	Syntrophobacterales	Syntrophobacteraceae
532	OTU_1189	0.0299334	96	-0.196112	0.418679	High MAT	Firmicutes	Clostridia	Clostridiales	Ruminococcaceae	Ruminiclostridium_1
533	OTU_31396	0.0286151	96	0.376699	-0.179886	High pH	Acidobacteria	Solibacteres	Solibacterales	Solibacteraceae_(Subgroup_3)	Bryobacter
534	OTU_3326	0.0277161	96	-0.229302	0.373766	High MAT	Actinobacteria	Coriobacteriia	Coriobacteriales	Coriobacteriaceae
535	OTU_1613	0.0270269	96	0.411462	-0.292117	High pH	Acidobacteria	Holophagae	Subgroup_10	ABS-19
536	OTU_29578	0.0266674	96		-0.316456	Low MAT	Proteobacteria	Deltaproteobacteria	Desulfuromonadales	Geobacteraceae	Geobacter
537	OTU_310	0.0251993	96	-0.470919	0.383273	Low pH	Proteobacteria	Alphaproteobacteria	Rhodospirillales	KCM-B-15
538	OTU_631	0.0240007	96	0.206397		Undetermined	Proteobacteria	Alphaproteobacteria	Rhodospirillales	Acetobacteraceae	Roseomonas	bacterium_EM0302
539	OTU_1565	0.0238807	96	0.39971		High pH	Proteobacteria	Alphaproteobacteria	Rhizobiales	Xanthobacteraceae	Variibacter
540	OTU_24939	0.023042	96	0.426652	-0.199096	High pH	Acidobacteria	Subgroup_6
541	OTU_31038	0.022173	96	-0.457187	0.40621	Low pH	Proteobacteria	Deltaproteobacteria	Syntrophobacterales	Syntrophobacteraceae	Syntrophobacter
542	OTU_913	0.0221131	96		0.223964	Undetermined	Chloroflexi	Anaerolineae	Anaerolineales	Anaerolineaceae	Leptolinea
543	OTU_1007	0.0210045	96			Undetermined	Firmicutes	Negativicutes	Selenomonadales
544	OTU_215	0.0192063	96	-0.212661	0.182123	Low pH	Proteobacteria	Alphaproteobacteria	Rhodospirillales	Rhodospirillaceae	Dongia
545	OTU_682	0.0186971	96		-0.336392	Low MAT	Proteobacteria	Alphaproteobacteria	Rhizobiales	unidentified_Rhizobiales	Nordella
546	OTU_1181	0.0181581	96	-0.359789	0.211328	Low pH	Proteobacteria	Deltaproteobacteria	Myxococcales	BIrii41
547	OTU_5539	0.0180981	96	0.295201	-0.184184	High pH	Acidobacteria	Holophagae	Subgroup_10	Sva0725
548	OTU_6373	0.0178583	96	-0.338991	0.246537	Low pH	Proteobacteria	Deltaproteobacteria	Myxococcales	Polyangiaceae	Aetherobacter
549	OTU_2408	0.0175288	96	0.301374		High pH	Proteobacteria	Deltaproteobacteria	Myxococcales	Polyangiaceae
550	OTU_25724	0.0174988	96	0.323825	-0.340122	Low MAT	Chloroflexi	Anaerolineae	Anaerolineales	Anaerolineaceae
551	OTU_462	0.0164202	96			Undetermined	Proteobacteria	Deltaproteobacteria	Myxococcales	Haliangiaceae	Haliangium
552	OTU_25344	0.0159108	96			Undetermined	Latescibacteria
553	OTU_15	0.267221	95.2	0.23519	0.242439	High pH	Firmicutes	Clostridia	Clostridiales	Peptostreptococcaceae	Sporacetigenium
554	OTU_116	0.08717	95.2	0.571399	-0.57898	High pH	Bacteroidetes	Cytophagia	Cytophagales	Cytophagaceae
555	OTU_446	0.0767157	95.2	-0.386412	0.601173	Low pH	Actinobacteria	Thermoleophilia	Solirubrobacterales	YNPFFP1
556	OTU_764	0.0528763	95.2	-0.374914	0.612619	High MAT	Firmicutes	Clostridia	Clostridiales	Clostridiaceae_1	Clostridium
557	OTU_450	0.051305	95.2	-0.330488	0.221542	Low pH	Proteobacteria	Betaproteobacteria	SC-I-84
558	OTU_356	0.0444765	95.2	-0.234085	0.29356	Low pH	Proteobacteria	Deltaproteobacteria	Myxococcales	Archangiaceae	Anaeromyxobacter
559	OTU_14258	0.0439025	95.2	-0.34263	0.456441	High MAT	Firmicutes	Bacilli	Bacillales	Alicyclobacillaceae	Tumebacillus
560	OTU_541	0.0417874	95.2	-0.416893	0.317606	Low pH	Proteobacteria	Betaproteobacteria	SC-I-84
561	OTU_580	0.04073	95.2	0.220157	-0.235646	Low MAT	Actinobacteria	Thermoleophilia	Gaiellales
562	OTU_568	0.0406996	95.2	-0.503575	0.316426	Low pH	Chloroflexi	Anaerolineae	Anaerolineales	Anaerolineaceae
563	OTU_214	0.0390983	95.2	0.376602	-0.468565	Low MAT	Chloroflexi	Gitt-GS-136
564	OTU_28292	0.0390075	95.2	-0.537568	0.538255	Low pH	Actinobacteria	Thermoleophilia	Gaiellales
565	OTU_3039	0.0381918	95.2			Undetermined	Proteobacteria	Gammaproteobacteria	Xanthomonadales
566	OTU_169	0.0378895	95.2	0.599456	-0.264521	High pH	Acidobacteria	Subgroup_17
567	OTU_602	0.0368323	95.2	0.2324		High pH	Gemmatimonadetes	S0134_terrestrial_group
568	OTU_2969	0.03653	95.2	0.345126	-0.422068	High pH	Acidobacteria	Subgroup_6
569	OTU_282	0.0362881	95.2	-0.382702		Low pH	Acidobacteria	unidentified_Acidobacteria	Acidobacteriales	Acidobacteriaceae_(Subgroup_1)
570	OTU_481	0.0361371	95.2			Undetermined	Firmicutes	Clostridia	Clostridiales	Clostridiaceae_1	Clostridium
571	OTU_566	0.0355933	95.2	-0.302863		Low pH	Armatimonadetes	Chthonomonadetes	Chthonomonadales
572	OTU_720	0.0334782	95.2	-0.516095	0.460481	Low pH	Actinobacteria	Acidimicrobiia	Acidimicrobiales
573	OTU_360	0.0304268	95.2	0.510835	-0.259632	High pH	Proteobacteria	Betaproteobacteria	Burkholderiales	Alcaligenaceae
574	OTU_14508	0.0301243	95.2	0.292582	-0.639955	Low MAT	Acidobacteria	Holophagae	Subgroup_10	ABS-19
575	OTU_557	0.0297921	95.2	0.179742		Undetermined	Proteobacteria	Alphaproteobacteria	Rhodospirillales	I-10
576	OTU_514	0.0297319	95.2	-0.44049	0.199802	Low pH	Acidobacteria	Solibacteres	Solibacterales	Solibacteraceae_(Subgroup_3)	Bryobacter
577	OTU_864	0.028916	95.2			Undetermined	Proteobacteria	Deltaproteobacteria	unidentified_Deltaproteobacteria	Syntrophorhabdaceae	Syntrophorhabdus
578	OTU_281	0.0285233	95.2	0.31974	-0.451124	Low MAT	Proteobacteria	Alphaproteobacteria	Rhizobiales	unidentified_Rhizobiales	Nordella
579	OTU_926	0.0271935	95.2		-0.408993	Low MAT	Acidobacteria	Subgroup_17
580	OTU_1239	0.0268311	95.2			Undetermined	Bacteroidetes	Sphingobacteriia	Sphingobacteriales	Chitinophagaceae	Dinghuibacter
581	OTU_29147	0.0267406	95.2		0.352439	High MAT	Proteobacteria	Deltaproteobacteria	Myxococcales	Archangiaceae	Anaeromyxobacter
582	OTU_784	0.0265589	95.2	-0.299394	0.363093	High MAT	Proteobacteria	Deltaproteobacteria	unidentified_Deltaproteobacteria	Syntrophorhabdaceae	Syntrophorhabdus
583	OTU_1638	0.0243532	95.2		0.323357	High MAT	Chloroflexi	TK10
584	OTU_30238	0.024142	95.2	0.190618	-0.317165	Low MAT	Proteobacteria	Alphaproteobacteria	Rhizobiales	Xanthobacteraceae	Pseudolabrys
585	OTU_385	0.0239607	95.2	-0.286653	0.18912	Low pH	Chloroflexi	Anaerolineae	Anaerolineales	Anaerolineaceae
586	OTU_1917	0.0234165	95.2		0.268565	Undetermined	Chloroflexi	KD4-96
587	OTU_6454	0.0226916	95.2	0.298282		High pH	Chloroflexi	Caldilineae	Caldilineales	Caldilineaceae
588	OTU_781	0.0220572	95.2	0.28225		High pH	Tectomicrobia
589	OTU_233	0.0216342	95.2	0.480842	-0.218669	High pH	Actinobacteria	unidentified_Actinobacteria	Micrococcales	Microbacteriaceae	Agromyces
590	OTU_1128	0.0213622	95.2		0.259535	High MAT	Acidobacteria	Subgroup_17
591	OTU_1182	0.0196398	95.2	0.349063	-0.243185	High pH	Proteobacteria	Deltaproteobacteria	Myxococcales	Haliangiaceae	Haliangium
592	OTU_1724	0.0194588	95.2	-0.231702	0.301419	Low pH	Proteobacteria	Alphaproteobacteria	Rhizobiales
593	OTU_3041	0.0190053	95.2			Undetermined	Chloroflexi	TK10	unidentified_TK10	unidentified_TK10	unidentified_TK10	Chloroflexi_bacterium_OLB14
594	OTU_24298	0.0184917	95.2	-0.225088	0.344109	High MAT	Actinobacteria	Thermoleophilia	Gaiellales
595	OTU_1689	0.0177367	95.2	0.201874		Undetermined	Proteobacteria	Gammaproteobacteria	Pseudomonadales	Pseudomonadaceae	Pseudomonas	Pseudomonas_citronellolis
596	OTU_12810	0.0170114	95.2	0.225757	-0.379859	Low MAT	Proteobacteria	Deltaproteobacteria	Myxococcales	Haliangiaceae	Haliangium
597	OTU_26517	0.0165882	95.2			Undetermined	Actinobacteria	unidentified_Actinobacteria	Pseudonocardiales	Pseudonocardiaceae	Pseudonocardia
598	OTU_853	0.0160747	95.2	0.184889		High pH	Proteobacteria	Alphaproteobacteria	Rhodospirillales	I-10
599	OTU_1418	0.015984	95.2			Undetermined	Proteobacteria	Deltaproteobacteria	Myxococcales	mle1-27	unidentified_mle1-27	Myxococcales_bacterium_Gsoil_473
600	OTU_904	0.0151078	95.2	-0.333985		Low pH	Proteobacteria	Alphaproteobacteria	Rhizobiales
601	OTU_727	0.0149566	95.2			Undetermined	Proteobacteria	Deltaproteobacteria	Myxococcales
602	OTU_120	0.186574	94.4	0.284994		High pH	Proteobacteria	Deltaproteobacteria	Desulfuromonadales	Geobacteraceae	Geothermobacter
603	OTU_404	0.117405	94.4		0.283061	High MAT	Proteobacteria	Betaproteobacteria	Burkholderiales	Alcaligenaceae
604	OTU_21068	0.0808395	94.4	-0.366435	0.382575	Low pH	Chloroflexi	Anaerolineae	Anaerolineales	Anaerolineaceae
605	OTU_196	0.0789503	94.4	-0.321571	0.51786	High MAT	Firmicutes	Clostridia	Clostridiales	Peptostreptococcaceae	Romboutsia
606	OTU_13947	0.0705098	94.4	-0.292359		Low pH	Proteobacteria	Gammaproteobacteria	Xanthomonadales	Xanthomonadaceae	Dyella
607	OTU_29770	0.0650861	94.4	0.267205	-0.343884	High pH	Proteobacteria	Gammaproteobacteria	Xanthomonadales	Xanthomonadaceae
608	OTU_369	0.0598451	94.4	0.322539	-0.3898	Low MAT	Bacteroidetes	Cytophagia	Cytophagales	Cytophagaceae
609	OTU_108	0.0552442	94.4	-0.404424	0.244712	Low pH	Actinobacteria	unidentified_Actinobacteria	Frankiales
610	OTU_185	0.0443659	94.4	-0.387858	0.254839	Low pH	Proteobacteria	Betaproteobacteria	SC-I-84
611	OTU_4652	0.0423855	94.4		-0.341118	Low MAT	Bacteroidetes	Bacteroidetes_vadinHA17
612	OTU_946	0.0415016	94.4	0.191838	0.211101	High pH	Proteobacteria	Deltaproteobacteria	Desulfobacterales	Desulfobulbaceae	Desulfobulbus
613	OTU_22873	0.0409533	94.4	-0.474866	0.581301	Low pH	Chloroflexi	SJA-15
614	OTU_601	0.0394905	94.4	0.222346		High pH	Proteobacteria	Betaproteobacteria	Burkholderiales	Burkholderiaceae
615	OTU_10887	0.0379673	94.4	0.296008		High MAT	Proteobacteria	Betaproteobacteria	Burkholderiales	Burkholderiaceae
616	OTU_18423	0.0369615	94.4	-0.398162	0.519868	High MAT	Proteobacteria	Deltaproteobacteria	Myxococcales
617	OTU_969	0.0357731	94.4			Undetermined	Acidobacteria	Subgroup_18
618	OTU_1552	0.0355293	94.4	-0.42126	0.386548	Low pH	Gemmatimonadetes	S0134_terrestrial_group
619	OTU_290	0.0346759	94.4		0.180232	Undetermined	Proteobacteria	Betaproteobacteria	Burkholderiales	Burkholderiaceae	Cupriavidus
620	OTU_25005	0.0345237	94.4	0.395178	-0.487927	Low MAT	Acidobacteria	Subgroup_6
621	OTU_30016	0.0331222	94.4	-0.339641		Low pH	Proteobacteria	Alphaproteobacteria	Rhizobiales	unidentified_Rhizobiales	Rhizomicrobium
622	OTU_16265	0.0328175	94.4	-0.437357		Low pH	Acidobacteria	unidentified_Acidobacteria	Acidobacteriales	Acidobacteriaceae_(Subgroup_1)
623	OTU_474	0.0313548	94.4		0.421501	High MAT	Proteobacteria	Deltaproteobacteria	Syntrophobacterales	Syntrophaceae	Desulfobacca
624	OTU_1488	0.0311416	94.4			Undetermined	Nitrospirae	Nitrospira	Nitrospirales	0319-6A21
625	OTU_533	0.0299836	94.4		0.263462	High MAT	Proteobacteria	Deltaproteobacteria	Syntrophobacterales	Syntrophobacteraceae	Desulforhabdus
626	OTU_418	0.0291913	94.4			Undetermined	Latescibacteria
627	OTU_141	0.0285213	94.4	-0.241537		Low pH	Gemmatimonadetes	unidentified_Gemmatimonadetes	Gemmatimonadales	Gemmatimonadaceae	Gemmatimonas
628	OTU_2348	0.0284907	94.4	0.471304		High pH	Acidobacteria	Subgroup_17
629	OTU_1935	0.0277896	94.4		-0.28866	Undetermined	Proteobacteria	Alphaproteobacteria	Caulobacterales	Caulobacteraceae	Caulobacter	Caulobacter_sp.
630	OTU_256	0.0274851	94.4	-0.553833	0.55352	Low pH	Proteobacteria	Deltaproteobacteria	Myxococcales	Haliangiaceae	Haliangium
631	OTU_331	0.0272107	94.4	0.46371	-0.374216	High pH	Proteobacteria	Gammaproteobacteria	Pseudomonadales	Pseudomonadaceae	Pseudomonas
632	OTU_598	0.0258095	94.4	0.435188	-0.194003	High pH	Proteobacteria	Gammaproteobacteria	Xanthomonadales
633	OTU_368	0.0247732	94.4	0.509218		High pH	Gemmatimonadetes	unidentified_Gemmatimonadetes	Gemmatimonadales	Gemmatimonadaceae
634	OTU_701	0.024773	94.4	0.327822		High pH	Latescibacteria
635	OTU_574	0.0245291	94.4	-0.257568	0.204866	Low pH	Proteobacteria	Deltaproteobacteria	unidentified_Deltaproteobacteria	Syntrophorhabdaceae	Syntrophorhabdus
636	OTU_798	0.0241943	94.4	-0.22498	0.262966	Undetermined	Proteobacteria	Betaproteobacteria	Hydrogenophilales	Hydrogenophilaceae	Sulfuricella
637	OTU_880	0.0241334	94.4	0.288042		High pH	Proteobacteria	Deltaproteobacteria	NB1-j
638	OTU_711	0.0229752	94.4	0.259819		High pH	Chloroflexi	Chloroflexia	Chloroflexales	Roseiflexaceae	Roseiflexus
639	OTU_761	0.0218785	94.4	-0.361843	0.258429	Low pH	Actinobacteria	Thermoleophilia	Solirubrobacterales	Patulibacteraceae	Patulibacter
640	OTU_377	0.0215432	94.4			Undetermined	Proteobacteria	Deltaproteobacteria	Desulfurellales	Desulfurellaceae	H16	delta_proteobacterium_WX81
641	OTU_1571	0.0215126	94.4	0.419475		High pH	Chloroflexi	Ardenticatenia
642	OTU_3739	0.0210255	94.4			Undetermined	Proteobacteria	Betaproteobacteria	SC-I-84
643	OTU_30436	0.0208425	94.4	0.231269	-0.510146	Low MAT	Proteobacteria	Betaproteobacteria	TRA3-20
644	OTU_2362	0.0204768	94.4			Undetermined	Proteobacteria	Deltaproteobacteria	Desulfuromonadales	Geobacteraceae	Geobacter
645	OTU_2116	0.020294	94.4	-0.255947	0.366423	High MAT	Latescibacteria
646	OTU_31067	0.0202634	94.4			Undetermined	Actinobacteria	unidentified_Actinobacteria	Micrococcales	Intrasporangiaceae	Phycicoccus
647	OTU_469	0.0201109	94.4			Undetermined	Proteobacteria	Alphaproteobacteria	Rhizobiales	Rhizobiaceae	Rhizobium
648	OTU_872	0.0195324	94.4			Undetermined	Acidobacteria	Subgroup_22
649	OTU_379	0.0194408	94.4	0.197279	-0.333299	Low MAT	Chloroflexi	TK10
650	OTU_31102	0.0188619	94.4	-0.252877	0.284873	High MAT	Latescibacteria
651	OTU_756	0.018679	94.4	0.275511		High pH	Proteobacteria	Deltaproteobacteria	Desulfurellales	Desulfurellaceae	G55
652	OTU_27257	0.0182524	94.4			Undetermined	Proteobacteria	Betaproteobacteria	B1-7BS
653	OTU_1250	0.0179784	94.4	0.319927	-0.446732	Low MAT	Proteobacteria	Alphaproteobacteria	Caulobacterales	Hyphomonadaceae	Hirschia
654	OTU_731	0.0176735	94.4	0.415566		High pH	Proteobacteria	Alphaproteobacteria	Caulobacterales	Hyphomonadaceae	Woodsholea
655	OTU_3067	0.0175514	94.4	-0.299659	0.335047	High MAT	Proteobacteria	Deltaproteobacteria	Syntrophobacterales	Syntrophobacteraceae	Syntrophobacter
656	OTU_924	0.0129813	94.4	-0.184612		Low pH	Actinobacteria	unidentified_Actinobacteria	Frankiales	Nakamurellaceae	Nakamurella
657	OTU_993	0.159096	93.6	-0.233162	0.474548	High MAT	Proteobacteria	Deltaproteobacteria	Sva0485
658	OTU_716	0.097142	93.6		0.333158	High MAT	Nitrospirae	Nitrospira	Nitrospirales	Nitrospiraceae
659	OTU_325	0.0853411	93.6	-0.223627	0.270458	Low pH	Chloroflexi	Anaerolineae	Anaerolineales	Anaerolineaceae
660	OTU_204	0.0647819	93.6	-0.238489	0.451957	High MAT	Gemmatimonadetes	unidentified_Gemmatimonadetes	Gemmatimonadales	Gemmatimonadaceae	Gemmatimonas
661	OTU_348	0.0634605	93.6	0.369637		High pH	Proteobacteria	Gammaproteobacteria	Pseudomonadales	Pseudomonadaceae	Pseudomonas
662	OTU_21842	0.0483715	93.6		0.444574	High MAT	Firmicutes	Bacilli	Bacillales	Bacillaceae	Anoxybacillus
663	OTU_383	0.0473263	93.6	-0.435744	0.246544	Low pH	Chloroflexi	SBR2076
664	OTU_1701	0.0465274	93.6	-0.25452	0.397316	High MAT	Proteobacteria	Deltaproteobacteria	Syntrophobacterales	Syntrophaceae
665	OTU_1332	0.040197	93.6		0.380559	High MAT	Chloroflexi	Anaerolineae	Anaerolineales	Anaerolineaceae
666	OTU_23828	0.0381379	93.6			Undetermined	Acidobacteria	unidentified_Acidobacteria	Acidobacteriales	Acidobacteriaceae_(Subgroup_1)	Candidatus_Koribacter
667	OTU_145	0.0367856	93.6	0.463032	-0.487975	High pH	Acidobacteria	Subgroup_6
668	OTU_2515	0.0344809	93.6	0.201764	-0.379784	Low MAT	Bacteroidetes	Sphingobacteriia	Sphingobacteriales	Chitinophagaceae	Flavisolibacter
669	OTU_760	0.0341426	93.6	-0.417126	0.492037	Low pH	Proteobacteria	Deltaproteobacteria	Syntrophobacterales	Syntrophaceae	Desulfobacca
670	OTU_1209	0.0339892	93.6		0.195106	Undetermined	Gemmatimonadetes	unidentified_Gemmatimonadetes	Gemmatimonadales	Gemmatimonadaceae
671	OTU_531	0.0335591	93.6			Undetermined	Bacteroidetes	Flavobacteriia	Flavobacteriales	Flavobacteriaceae	Flavobacterium
672	OTU_359	0.0334361	93.6	0.482096	-0.422445	High pH	Proteobacteria	Alphaproteobacteria	Rhodospirillales	Rhodospirillaceae	Skermanella
673	OTU_998	0.033436	93.6	0.427272	-0.525639	Low MAT	Acidobacteria	Blastocatellia	unidentified_Blastocatellia	Blastocatellaceae_(Subgroup_4)
674	OTU_8786	0.0328213	93.6	0.532846	-0.487947	High pH	Acidobacteria	Subgroup_6	unidentified_Subgroup_6	unidentified_Subgroup_6	unidentified_Subgroup_6	Acidobacteria_bacterium_CB_286339
675	OTU_1444	0.0306394	93.6	-0.231972		Low pH	Proteobacteria	Deltaproteobacteria	Syntrophobacterales	Syntrophaceae
676	OTU_1720	0.0290416	93.6	0.445188	-0.390363	High pH	Acidobacteria	Subgroup_6
677	OTU_322	0.028765	93.6	0.429656		High pH	Proteobacteria	Alphaproteobacteria	Rhodospirillales	AKYH478
678	OTU_828	0.0273819	93.6	-0.3552	0.32002	Low pH	Acidobacteria	Subgroup_11
679	OTU_1367	0.025753	93.6	-0.211361	0.243211	High MAT	Proteobacteria	Deltaproteobacteria	Desulfovibrionales	Desulfovibrionaceae	Desulfovibrio
680	OTU_529	0.0247391	93.6	0.431537	-0.271939	High pH	Acidobacteria	Solibacteres	Solibacterales	Solibacteraceae_(Subgroup_3)	Bryobacter
681	OTU_3462	0.023141	93.6	0.295811	-0.316532	High pH	Acidobacteria	Holophagae	Subgroup_10	ABS-19
682	OTU_1862	0.0229874	93.6	0.509887	-0.531522	Low MAT	Acidobacteria	Solibacteres	Solibacterales	Solibacteraceae_(Subgroup_3)	Bryobacter
683	OTU_1039	0.0226804	93.6	0.464956		High pH	Acidobacteria	Holophagae	Subgroup_10	NS72
684	OTU_1223	0.0223422	93.6			Undetermined	Acidobacteria	Subgroup_22
685	OTU_754	0.0222498	93.6	0.458816	-0.354364	High pH	Bacteroidetes	Cytophagia	Cytophagales	Cytophagaceae	Adhaeribacter
686	OTU_1198	0.0216353	93.6	-0.479489	0.465744	High MAT	Chloroflexi	Anaerolineae	Anaerolineales	Anaerolineaceae
687	OTU_13314	0.0200985	93.6		0.214208	High MAT	Proteobacteria	Deltaproteobacteria	Myxococcales	Archangiaceae	Anaeromyxobacter
688	OTU_530	0.0181013	93.6	0.186506		Undetermined	Actinobacteria	unidentified_Actinobacteria	Micromonosporales	Micromonosporaceae
689	OTU_19060	0.0165955	93.6			Undetermined	Proteobacteria	Alphaproteobacteria	Caulobacterales	Caulobacteraceae
690	OTU_21145	0.0153973	93.6			Undetermined	Proteobacteria	Alphaproteobacteria	Sphingomonadales	Sphingomonadaceae	Sphingomonas	Sphingomonas_changbaiensis
691	OTU_1047	0.0147824	93.6		0.245726	High MAT	Firmicutes	Negativicutes	Selenomonadales	Veillonellaceae	Pelosinus	Pelosinus_sp._UFO1
692	OTU_18318	0.012631	93.6	0.248175	-0.258119	High pH	Proteobacteria	Betaproteobacteria	Nitrosomonadales	Nitrosomonadaceae	unidentified_Nitrosomonadaceae	bacterium_Ellin6067
693	OTU_627	0.0965847	92.8			Undetermined	Proteobacteria	Betaproteobacteria	SC-I-84
694	OTU_29476	0.0933922	92.8	-0.211844		Undetermined	Proteobacteria	Alphaproteobacteria	Sphingomonadales	Sphingomonadaceae	Sphingomonas
695	OTU_8608	0.0830397	92.8	-0.222142	0.549725	High MAT	Firmicutes	Bacilli	Bacillales	Bacillaceae	Bacillus	Bacillus_luciferensis
696	OTU_24159	0.0813654	92.8	-0.331205	0.298343	Low pH	Proteobacteria	Betaproteobacteria
697	OTU_37	0.0791338	92.8	-0.24534		Low pH	Proteobacteria	Gammaproteobacteria	Xanthomonadales	Xanthomonadaceae
698	OTU_371	0.0710437	92.8		0.307428	High MAT	Chloroflexi	Anaerolineae	Anaerolineales	Anaerolineaceae
699	OTU_847	0.045565	92.8	-0.233867	-0.378687	Low MAT	Proteobacteria	Betaproteobacteria	Nitrosomonadales	Nitrosomonadaceae
700	OTU_123	0.0431471	92.8	-0.262225		Low pH	Gemmatimonadetes	unidentified_Gemmatimonadetes	Gemmatimonadales	Gemmatimonadaceae	Gemmatimonas
701	OTU_103	0.0412566	92.8	0.214569		Undetermined	Proteobacteria	Betaproteobacteria	Burkholderiales	Alcaligenaceae	Achromobacter
702	OTU_551	0.0393657	92.8	0.41261	-0.481831	Low MAT	Bacteroidetes	Sphingobacteriia	Sphingobacteriales	Saprospiraceae
703	OTU_27043	0.0389313	92.8	-0.482025	0.279583	Low pH	Nitrospirae	Nitrospira	Nitrospirales	Nitrospiraceae
704	OTU_32058	0.0388695	92.8	-0.176	0.362014	High MAT	Acidobacteria	Subgroup_18
705	OTU_172	0.0372889	92.8	0.305157	-0.556364	Low MAT	Bacteroidetes	Sphingobacteriia	Sphingobacteriales	Chitinophagaceae	Flavitalea
706	OTU_875	0.0365762	92.8	-0.332215		Low pH	Proteobacteria	Betaproteobacteria	SC-I-84
707	OTU_15926	0.0363899	92.8	0.31327	-0.394432	High pH	Acidobacteria	Subgroup_6
708	OTU_898	0.0362038	92.8	-0.409481	0.379609	High MAT	Chloroflexi	SJA-15
709	OTU_11624	0.035739	92.8	-0.475835	0.515252	Low pH	Chloroflexi	Anaerolineae	Anaerolineales	Anaerolineaceae	Anaerolinea
710	OTU_3973	0.035429	92.8		-0.31692	Low MAT	Gemmatimonadetes	unidentified_Gemmatimonadetes	Gemmatimonadales	Gemmatimonadaceae	Gemmatimonas
711	OTU_1070	0.0339724	92.8		-0.372441	Low MAT	Chloroflexi	TK10
712	OTU_345	0.0324842	92.8	-0.337474	0.31597	Low pH	Proteobacteria	Alphaproteobacteria	Rhodospirillales	JG37-AG-20
713	OTU_18058	0.0317405	92.8		0.227119	High MAT	Proteobacteria	Betaproteobacteria	SC-I-84
714	OTU_397	0.0301595	92.8			Undetermined	Firmicutes	Bacilli	Bacillales	Alicyclobacillaceae	Tumebacillus
715	OTU_891	0.0283309	92.8	-0.2253	0.186178	Low pH	Bacteroidetes	Sphingobacteriia	Sphingobacteriales	Lentimicrobiaceae
716	OTU_237	0.0276802	92.8	0.374999	-0.518633	Low MAT	Acidobacteria	Blastocatellia	unidentified_Blastocatellia	Blastocatellaceae_(Subgroup_4)	Aridibacter
717	OTU_563	0.0275869	92.8	-0.377397	0.213186	Low pH	Acidobacteria	unidentified_Acidobacteria	Acidobacteriales	Acidobacteriaceae_(Subgroup_1)
718	OTU_1180	0.026967	92.8		-0.421506	Low MAT	Bacteroidetes	Sphingobacteriia	Sphingobacteriales	Chitinophagaceae	Niastella
719	OTU_23447	0.0265952	92.8	-0.306024	0.505683	High MAT	Proteobacteria	Deltaproteobacteria	Sva0485
720	OTU_3374	0.0258821	92.8	-0.458929		Low pH	Verrucomicrobia	OPB35_soil_group
721	OTU_2327	0.0245802	92.8	0.255592	-0.414232	High pH	Actinobacteria	Thermoleophilia	Gaiellales	Gaiellaceae	Gaiella
722	OTU_11391	0.0238053	92.8	-0.356998	0.282758	Low pH	Proteobacteria	Deltaproteobacteria	Desulfuromonadales	Geobacteraceae	Geobacter
723	OTU_424	0.0235885	92.8	-0.323793		Low pH	Nitrospirae	Nitrospira	Nitrospirales	FW13
724	OTU_3547	0.0218837	92.8	-0.391156	0.297296	Low pH	Proteobacteria	Deltaproteobacteria	Myxococcales	Archangiaceae	Anaeromyxobacter
725	OTU_10331	0.02021	92.8	-0.524411	0.187662	Low pH	Acidobacteria	Solibacteres	Solibacterales	Solibacteraceae_(Subgroup_3)	Bryobacter
726	OTU_942	0.0199	92.8		0.340015	High MAT	Proteobacteria	Deltaproteobacteria	Desulfurellales	Desulfurellaceae	H16
727	OTU_25470	0.019838	92.8	0.330427	-0.188731	High pH	Acidobacteria	Subgroup_6
728	OTU_5849	0.019621	92.8			Low MAT	Chloroflexi	Anaerolineae	Anaerolineales	Anaerolineaceae	unidentified_Anaerolineaceae
729	OTU_979	0.0186913	92.8	-0.309913	0.194763	Low pH	Actinobacteria	Thermoleophilia	Solirubrobacterales
730	OTU_779	0.0168315	92.8			Low MAT	Proteobacteria	Betaproteobacteria	Nitrosomonadales	Nitrosomonadaceae
731	OTU_3984	0.0165216	92.8	-0.383612	0.21798	Low pH	Nitrospirae	Nitrospira	Nitrospirales	Nitrospiraceae
732	OTU_11025	0.0145686	92.8	0.236061	-0.45171	Low MAT	Proteobacteria	Betaproteobacteria	Burkholderiales	Oxalobacteraceae	[Aquaspirillum]_arcticum_group
733	OTU_1710	0.0140727	92.8		-0.303611	Low MAT	Verrucomicrobia	Opitutae	Opitutales	Opitutaceae	Opitutus
734	OTU_4552	0.01367	92.8		-0.338998	Low MAT	Verrucomicrobia	OPB35_soil_group
735	OTU_2434	0.0134838	92.8			Undetermined	Proteobacteria	Alphaproteobacteria	Sphingomonadales	Sphingomonadaceae	Novosphingobium
736	OTU_31753	0.0130192	92.8			High MAT	Acidobacteria	Subgroup_5
737	OTU_4868	0.0121821	92.8	-0.195669	-0.208921	Low MAT	Elusimicrobia	unidentified_Elusimicrobia	Lineage_IIb
738	OTU_1499	0.0622506	92	-0.271925		Low pH	Chloroflexi	Anaerolineae	Anaerolineales	Anaerolineaceae
739	OTU_572	0.0619377	92	-0.345338	0.460045	Low pH	Proteobacteria	Deltaproteobacteria	Sva0485
740	OTU_31908	0.0426469	92	-0.392978	0.329519	Low pH	Proteobacteria	Betaproteobacteria	SC-I-84
741	OTU_647	0.0393016	92		0.309451	High MAT	Proteobacteria	Deltaproteobacteria	NB1-j
742	OTU_1253	0.0385823	92	0.183338		Undetermined	Proteobacteria	Gammaproteobacteria	Cellvibrionales	Spongiibacteraceae
743	OTU_11586	0.0378319	92	-0.445913	0.374605	Low pH	Proteobacteria	Gammaproteobacteria	Xanthomonadales	unidentified_Xanthomonadales	Acidibacter
744	OTU_610	0.037488	92	-0.284152		Low pH	Proteobacteria	Gammaproteobacteria	Xanthomonadales	Xanthomonadaceae	Dyella
745	OTU_31814	0.031329	92	0.239111	0.217959	High pH	Proteobacteria	Deltaproteobacteria	NB1-j
746	OTU_1163	0.0311723	92	-0.3167	0.228771	Low pH	Acidobacteria	Subgroup_6
747	OTU_298	0.0309536	92	0.297888	-0.343932	Low MAT	Planctomycetes	Phycisphaerae	Tepidisphaerales	Tepidisphaeraceae
748	OTU_887	0.0307347	92	-0.419142	0.369712	Low pH	Ignavibacteriae	Ignavibacteria	Ignavibacteriales	BSV26
749	OTU_1750	0.0300466	92	-0.386874	0.204719	Low pH	Chloroflexi	SBR2076
750	OTU_1844	0.0287961	92	-0.331573	0.476622	High MAT	Acidobacteria	Subgroup_18
751	OTU_1556	0.0277333	92	0.345106	-0.401154	Low MAT	Actinobacteria	MB-A2-108
752	OTU_782	0.0252942	92	0.507217		High pH	Chloroflexi	Ardenticatenia
753	OTU_783	0.0241689	92		0.229396	High MAT	Proteobacteria	Deltaproteobacteria	Syntrophobacterales	Syntrophobacteraceae
754	OTU_805	0.0241065	92		0.26564	High MAT	Proteobacteria	Betaproteobacteria	Nitrosomonadales	Nitrosomonadaceae
755	OTU_1068	0.0239502	92	0.28387	-0.34813	High pH	Bacteroidetes	Sphingobacteriia	Sphingobacteriales	Chitinophagaceae
756	OTU_7481	0.0238875	92	-0.416335	0.3679	Low pH	Acidobacteria	unidentified_Acidobacteria	Acidobacteriales	Acidobacteriaceae_(Subgroup_1)	Candidatus_Koribacter
757	OTU_759	0.0236999	92	0.370346		High pH	Proteobacteria	Gammaproteobacteria	Xanthomonadales	Xanthomonadaceae
758	OTU_2922	0.0229495	92	-0.295869	-0.212216	Low MAT	Verrucomicrobia	OPB35_soil_group
759	OTU_1395	0.0215739	92	0.324714	-0.338237	High pH	Proteobacteria	Gammaproteobacteria	Cellvibrionales	Halieaceae
760	OTU_534	0.0204795	92	0.307068	-0.182443	High pH	Gemmatimonadetes	unidentified_Gemmatimonadetes	Gemmatimonadales	Gemmatimonadaceae
761	OTU_652	0.0203232	92	0.225452		High pH	Proteobacteria	Deltaproteobacteria	Myxococcales	Phaselicystidaceae	Phaselicystis
762	OTU_275	0.0195415	92	0.26692	-0.527482	Low MAT	Bacteroidetes	Sphingobacteriia	Sphingobacteriales	AKYH767
763	OTU_2196	0.019479	92		0.289247	High MAT	Chloroflexi	Caldilineae	Caldilineales	Caldilineaceae
764	OTU_769	0.0188537	92	-0.397007	0.281663	Low pH	Chloroflexi	Anaerolineae	Anaerolineales	Anaerolineaceae	Anaerolinea
765	OTU_1117	0.018166	92		-0.220125	Low MAT	Proteobacteria	Alphaproteobacteria	Rhodospirillales	Acetobacteraceae	Acidocella
766	OTU_1149	0.0176658	92			High pH	Proteobacteria	Betaproteobacteria	Rhodocyclales	Rhodocyclaceae	Azospira
767	OTU_1447	0.0166337	92	0.448366		High pH	Proteobacteria	Deltaproteobacteria	Myxococcales	Nannocystaceae
768	OTU_856	0.016134	92		-0.189847	Undetermined	Proteobacteria	Alphaproteobacteria	Rhizobiales	Bradyrhizobiaceae	Rhodopseudomonas
769	OTU_1245	0.0156332	92	-0.253893		Low pH	Verrucomicrobia	OPB35_soil_group
770	OTU_4507	0.0154145	92	-0.188478	0.265842	High MAT	Firmicutes	Clostridia	Clostridiales	Ruminococcaceae	Anaerobacterium
771	OTU_1285	0.015133	92			Undetermined	Proteobacteria	Deltaproteobacteria	Myxococcales
772	OTU_3213	0.0142888	92			High pH	Chloroflexi	KD4-96
773	OTU_4803	0.0135697	92	-0.203446		Low pH	Verrucomicrobia	OPB35_soil_group
774	OTU_1374	0.0133822	92			Undetermined	Proteobacteria	Alphaproteobacteria	Rhodospirillales	DA111
775	OTU_2219	0.136632	91.2		0.248189	High MAT	Proteobacteria	Deltaproteobacteria	43F-1404R
776	OTU_10829	0.0562048	91.2	-0.215785	0.462126	High MAT	Proteobacteria	Betaproteobacteria	Burkholderiales	Comamonadaceae	Aquabacterium
777	OTU_27836	0.0535239	91.2	0.310314	-0.514991	Low MAT	Proteobacteria	Betaproteobacteria	Nitrosomonadales	Nitrosomonadaceae	unidentified_Nitrosomonadaceae
778	OTU_162	0.0504015	91.2	0.463148		High pH	Chloroflexi	Anaerolineae	Anaerolineales	Anaerolineaceae
779	OTU_313	0.0488245	91.2	-0.355655	0.570509	High MAT	Proteobacteria	Alphaproteobacteria	Rhodospirillales	DA111
780	OTU_82	0.0483514	91.2	0.293974		High pH	Proteobacteria	Betaproteobacteria	Nitrosomonadales	Nitrosomonadaceae
781	OTU_417	0.045891	91.2	-0.185209		Undetermined	Acidobacteria	Blastocatellia	unidentified_Blastocatellia	Blastocatellaceae_(Subgroup_4)
782	OTU_649	0.0458596	91.2	-0.195624	0.322984	Undetermined	Bacteroidetes	Bacteroidetes_vadinHA17
783	OTU_2523	0.0437464	91.2	-0.356435	0.239051	Low pH	Actinobacteria	Thermoleophilia	Gaiellales	unidentified_Gaiellales	unidentified_Gaiellales	bacterium_Ellin7530
784	OTU_24076	0.0435888	91.2	-0.305513	0.645762	High MAT	Firmicutes	Clostridia	Clostridiales	Clostridiaceae_1	Clostridium
785	OTU_4642	0.0424848	91.2		0.299781	Undetermined	Proteobacteria	Deltaproteobacteria	Myxococcales	Archangiaceae	Anaeromyxobacter
786	OTU_13390	0.0403717	91.2	-0.383447		Low pH	Proteobacteria	Alphaproteobacteria	Rhizobiales	Xanthobacteraceae	Pseudolabrys
787	OTU_30900	0.0394252	91.2	0.423424	-0.22143	High pH	Ignavibacteriae	Ignavibacteria	Ignavibacteriales	Ignavibacteriaceae	Ignavibacterium
788	OTU_193	0.0378799	91.2	0.184792		High pH	Actinobacteria	MB-A2-108
789	OTU_230	0.0345368	91.2	0.247298		Undetermined	Proteobacteria	Deltaproteobacteria
790	OTU_2454	0.0339688	91.2	-0.476749		Low pH	Chloroflexi	SBR2076
791	OTU_23403	0.030878	91.2	-0.217158	0.415474	High MAT	Proteobacteria	Betaproteobacteria	Rhodocyclales	Rhodocyclaceae
792	OTU_11464	0.0301213	91.2	0.307756		High pH	Proteobacteria	Alphaproteobacteria	Rhodobacterales	Rhodobacteraceae	Gemmobacter
793	OTU_274	0.0296164	91.2			Low MAT	Firmicutes	Clostridia	Clostridiales	Clostridiaceae_1	Clostridium
794	OTU_1387	0.0292066	91.2	0.247711	-0.191261	Low MAT	Chloroflexi	Anaerolineae	Anaerolineales	Anaerolineaceae
795	OTU_1207	0.0286703	91.2			Undetermined	Firmicutes	Clostridia	Clostridiales	Ruminococcaceae
796	OTU_457	0.0245071	91.2	-0.472172	0.367237	Low pH	Proteobacteria	Gammaproteobacteria	Xanthomonadales	unidentified_Xanthomonadales	Acidibacter
797	OTU_7329	0.0244122	91.2	-0.423011	0.622581	High MAT	Actinobacteria	Thermoleophilia	Gaiellales
798	OTU_2221	0.0240652	91.2	-0.185881	0.211357	Undetermined	Chloroflexi	Anaerolineae	Anaerolineales	Anaerolineaceae
799	OTU_626	0.0238445	91.2		0.210118	High MAT	Acidobacteria	Subgroup_22
800	OTU_343	0.0237815	91.2	0.279458	-0.188477	Undetermined	Proteobacteria	Betaproteobacteria	Methylophilales	Methylophilaceae
801	OTU_26633	0.0235608	91.2	0.275727		High pH	Actinobacteria	Thermoleophilia	Gaiellales	Gaiellaceae	Gaiella
802	OTU_2572	0.0233087	91.2		0.284569	High MAT	Proteobacteria	Betaproteobacteria	Rhodocyclales	Rhodocyclaceae
803	OTU_13940	0.0227095	91.2	0.374648	-0.563077	Low MAT	Proteobacteria	Alphaproteobacteria	Sphingomonadales
804	OTU_3127	0.0211954	91.2	0.351327		High pH	Acidobacteria	Subgroup_6
805	OTU_623	0.0211954	91.2	0.355652		High pH	Nitrospirae	Nitrospira	Nitrospirales	0319-6A21
806	OTU_1723	0.0193976	91.2	-0.228726		High MAT	Proteobacteria	Betaproteobacteria	Nitrosomonadales	Nitrosomonadaceae
807	OTU_3014	0.0183881	91.2			Low pH	Proteobacteria	Deltaproteobacteria	Syntrophobacterales	Syntrophaceae	Smithella
808	OTU_31557	0.0176627	91.2	-0.372783	0.333973	Low pH	Acidobacteria	Subgroup_17
809	OTU_3143	0.0173791	91.2	0.417761	-0.335492	High pH	Bacteroidetes	Sphingobacteriia	Sphingobacteriales	Chitinophagaceae	Terrimonas
810	OTU_30730	0.0165904	91.2	0.451057		High pH	Acidobacteria	Subgroup_6
811	OTU_1726	0.0162752	91.2		-0.285668	Low MAT	Acidobacteria	Solibacteres	Solibacterales	Solibacteraceae_(Subgroup_3)	Bryobacter
812	OTU_21779	0.0161807	91.2	-0.379883	0.309313	Low pH	Acidobacteria	Subgroup_18
813	OTU_6493	0.0158336	91.2	0.409859	-0.245626	High pH	Acidobacteria	Holophagae	Subgroup_10	ABS-19
814	OTU_2645	0.0154869	91.2			Undetermined	Acidobacteria	Subgroup_6
815	OTU_504	0.0144774	91.2			Low MAT	Proteobacteria	Deltaproteobacteria	Myxococcales	Phaselicystidaceae	Phaselicystis
816	OTU_20321	0.0143197	91.2	0.437717	-0.282682	High pH	Gemmatimonadetes	BD2-11_terrestrial_group
817	OTU_554	0.0141304	91.2	-0.345037	0.321206	Low pH	Actinobacteria	Acidimicrobiia	Acidimicrobiales
818	OTU_30051	0.0133107	91.2		-0.259669	Undetermined	Actinobacteria	unidentified_Actinobacteria	Propionibacteriales	Nocardioidaceae	Nocardioides
819	OTU_938	0.0107246	91.2		0.29309	High MAT	Planctomycetes	Planctomycetacia	Planctomycetales	Planctomycetaceae	Planctomyces
820	OTU_26239	0.121359	90.4	-0.422746	0.519287	Low pH	Proteobacteria	Alphaproteobacteria	Rhizobiales	Xanthobacteraceae
821	OTU_207	0.0665981	90.4		-0.299345	Low MAT	Verrucomicrobia	Spartobacteria	Chthoniobacterales	DA101_soil_group
822	OTU_95	0.0443244	90.4	0.302029	-0.505326	Low MAT	Acidobacteria	Blastocatellia	unidentified_Blastocatellia	Blastocatellaceae_(Subgroup_4)	RB41
823	OTU_254	0.0402198	90.4	0.230698		Undetermined	Ignavibacteriae	Ignavibacteria	Ignavibacteriales	Ignavibacteriaceae	Ignavibacterium
824	OTU_29177	0.0360197	90.4			Undetermined	Proteobacteria	Alphaproteobacteria	Sphingomonadales	Sphingomonadaceae	Sphingomonas
825	OTU_1111	0.0353194	90.4	-0.273445	0.552346	High MAT	Proteobacteria	Deltaproteobacteria	Syntrophobacterales	Syntrophaceae	Desulfomonile
826	OTU_1919	0.0342059	90.4		0.390337	High MAT	Chloroflexi	Anaerolineae	Anaerolineales	Anaerolineaceae
827	OTU_2778	0.0329653	90.4		0.290993	Undetermined	Proteobacteria	Betaproteobacteria	Rhodocyclales	Rhodocyclaceae
828	OTU_947	0.0316922	90.4	0.296949	-0.264478	High pH	Proteobacteria	Gammaproteobacteria	Xanthomonadales	Xanthomonadaceae	Thermomonas
829	OTU_441	0.0297197	90.4	0.545439	-0.497234	High pH	Bacteroidetes	Cytophagia	Cytophagales	Cytophagaceae	Pontibacter	Pontibacter_populi
830	OTU_800	0.0289558	90.4	-0.271308	0.200395	Low pH	RBG-1_(Zixibacteria)
831	OTU_15713	0.028924	90.4	0.684333	-0.363268	High pH	Acidobacteria	Subgroup_6
832	OTU_715	0.0281285	90.4			Undetermined	Acidobacteria	Subgroup_21
833	OTU_1287	0.0279695	90.4	-0.235318		Low pH	Chloroflexi	Anaerolineae	Anaerolineales	Anaerolineaceae	unidentified_Anaerolineaceae
834	OTU_1124	0.0266334	90.4	-0.300574	0.361995	Low pH	Proteobacteria	Deltaproteobacteria	Desulfurellales	Desulfurellaceae	H16
835	OTU_547	0.0257421	90.4	0.454308	-0.514791	High pH	Acidobacteria	Subgroup_6
836	OTU_1637	0.0256468	90.4	-0.3472	0.464119	High MAT	Acidobacteria	unidentified_Acidobacteria	Acidobacteriales	Acidobacteriaceae_(Subgroup_1)	Candidatus_Koribacter
837	OTU_664	0.025233	90.4	0.225977	-0.352202	Low MAT	Bacteroidetes	Flavobacteriia	Flavobacteriales	Flavobacteriaceae	Flavobacterium	Flavobacterium_cauense
838	OTU_6212	0.0252012	90.4	-0.305601	0.385958	Low pH	Proteobacteria	Alphaproteobacteria	Rhizobiales	KF-JG30-B3
839	OTU_944	0.0229422	90.4	0.402031		High pH	Proteobacteria	Betaproteobacteria
840	OTU_2211	0.0224646	90.4	-0.548517	0.428156	Low pH	Chloroflexi	Anaerolineae	Anaerolineales	Anaerolineaceae
841	OTU_1649	0.0222737	90.4		0.31939	High MAT	Actinobacteria	Coriobacteriia	Coriobacteriales	Coriobacteriaceae
842	OTU_624	0.0214785	90.4		-0.21629	Low MAT	Bacteroidetes	Bacteroidia	Bacteroidales	Prolixibacteraceae	BSV13
843	OTU_840	0.021065	90.4	0.458739	-0.395263	High pH	Gemmatimonadetes	BD2-11_terrestrial_group
844	OTU_11685	0.0210329	90.4	0.200822	-0.355553	Low MAT	Bacteroidetes	Sphingobacteriia	Sphingobacteriales	Chitinophagaceae
845	OTU_30431	0.0205873	90.4	0.248441	-0.384279	Low MAT	Acidobacteria	Subgroup_6
846	OTU_912	0.0199191	90.4	-0.199906		Low pH	Actinobacteria	unidentified_Actinobacteria	Frankiales	Geodermatophilaceae	Geodermatophilus
847	OTU_27481	0.0197281	90.4	-0.34768	0.202338	Low pH	Actinobacteria	unidentified_Actinobacteria	Micromonosporales	Micromonosporaceae
848	OTU_21971	0.0195693	90.4	0.287443		High pH	Acidobacteria	Holophagae	Subgroup_7
849	OTU_12221	0.0187102	90.4	0.38651	-0.177818	High pH	Acidobacteria	Subgroup_6
850	OTU_18794	0.0185195	90.4	0.264785	-0.384777	Low MAT	Acidobacteria	Subgroup_6
851	OTU_501	0.0181053	90.4	0.317801	-0.228544	High pH	Acidobacteria	Solibacteres	Solibacterales	Solibacteraceae_(Subgroup_3)	Bryobacter
852	OTU_4416	0.018074	90.4		-0.378024	Low MAT	Verrucomicrobia	OPB35_soil_group
853	OTU_628	0.0175964	90.4	0.330172	-0.490292	Low MAT	Proteobacteria	Gammaproteobacteria	Xanthomonadales	unidentified_Xanthomonadales	Steroidobacter
854	OTU_1079	0.0168326	90.4	-0.24987		Low pH	Proteobacteria	Alphaproteobacteria	Rhizobiales	unidentified_Rhizobiales	Rhizomicrobium
855	OTU_2164	0.0161648	90.4	0.37901		High pH	Chloroflexi	KD4-96
856	OTU_1050	0.0161008	90.4	0.41282	-0.432542	High pH	Proteobacteria	Alphaproteobacteria	Rhizobiales	Hyphomicrobiaceae	Vasilyevaea
857	OTU_958	0.0154963	90.4			Undetermined	Gemmatimonadetes	unidentified_Gemmatimonadetes	Gemmatimonadales	Gemmatimonadaceae
858	OTU_809	0.0152102	90.4			Low MAT	Acidobacteria	Solibacteres	Solibacterales	Solibacteraceae_(Subgroup_3)	Paludibaculum
859	OTU_6355	0.0151782	90.4	-0.315089	0.238504	Low pH	Chloroflexi	KD4-96
860	OTU_3566	0.0150514	90.4	0.231133	-0.232973	Low MAT	Proteobacteria	Deltaproteobacteria	Myxococcales	Sandaracinaceae
861	OTU_1381	0.01486	90.4	0.261852		High pH	Proteobacteria	Gammaproteobacteria	Xanthomonadales
862	OTU_30531	0.0144465	90.4	0.298243		High pH	Proteobacteria	Deltaproteobacteria	Desulfurellales	Desulfurellaceae	H16
863	OTU_2276	0.0137146	90.4	0.264413	-0.2862	High pH	Proteobacteria	Alphaproteobacteria	Caulobacterales	Caulobacteraceae	Caulobacter
864	OTU_23694	0.0121555	90.4			High pH	Proteobacteria	Alphaproteobacteria	Rhizobiales	Xanthobacteraceae
865	OTU_3502	0.0110101	90.4			Undetermined	Proteobacteria	Deltaproteobacteria	Bdellovibrionales	Bacteriovoracaceae	Deferrisoma
866	OTU_101	0.151431	89.6		0.313009	High MAT	Proteobacteria	Gammaproteobacteria	Chromatiales	Ectothiorhodospiraceae	Thioalkalispira
867	OTU_155	0.0994883	89.6	0.436997	-0.200602	High pH	Proteobacteria	Deltaproteobacteria	Desulfobacterales	Desulfobulbaceae	[Desulfobacterium]_catecholicum_group
868	OTU_293	0.0601296	89.6	0.241949	-0.343046	Low MAT	Ignavibacteriae	Ignavibacteria	Ignavibacteriales	PHOS-HE36
869	OTU_68	0.046197	89.6	-0.300706	0.409695	Low pH	Chloroflexi	Ktedonobacteria	JG30-KF-AS9
870	OTU_19969	0.0428262	89.6	0.401874	-0.4862	Low MAT	Proteobacteria	Betaproteobacteria	Hydrogenophilales	Hydrogenophilaceae	Thiobacillus
871	OTU_2763	0.0384279	89.6	-0.284704	0.585797	High MAT	Nitrospirae	Nitrospira	Nitrospirales	Nitrospiraceae	unidentified_Nitrospiraceae	saltmarsh_clone_LCP-6
872	OTU_296	0.0352821	89.6		-0.283321	Low MAT	Proteobacteria	Deltaproteobacteria	Syntrophobacterales	Syntrophobacteraceae
873	OTU_1870	0.0321036	89.6		0.231666	High MAT	Chloroflexi	Anaerolineae	Anaerolineales	Anaerolineaceae
874	OTU_564	0.031847	89.6	-0.3156	0.572988	High MAT	Firmicutes	Clostridia	Clostridiales	Clostridiaceae_1	Clostridium
875	OTU_24537	0.0310442	89.6	0.323806	-0.576139	Low MAT	Bacteroidetes	Sphingobacteriia	Sphingobacteriales	Chitinophagaceae	Flavisolibacter
876	OTU_24859	0.0298241	89.6	-0.408096		Low pH	Actinobacteria	Thermoleophilia	Gaiellales
877	OTU_673	0.0295675	89.6	0.47079	-0.352392	High pH	Proteobacteria	Alphaproteobacteria	Rhodospirillales	AKYH478
878	OTU_21326	0.0295353	89.6	-0.271117		Low pH	Proteobacteria	Gammaproteobacteria	Xanthomonadales	Xanthomonadaceae
879	OTU_396	0.0292465	89.6	0.299327	-0.377135	Undetermined	Nitrospirae	Nitrospira	Nitrospirales	Nitrospiraceae	unidentified_Nitrospiraceae
880	OTU_263	0.0292465	89.6		0.248451	High MAT	Proteobacteria	Alphaproteobacteria	Rhodospirillales	JG37-AG-20
881	OTU_573	0.0280909	89.6			Undetermined	Chloroflexi	Anaerolineae	Anaerolineales	Anaerolineaceae	Levilinea
882	OTU_292	0.0273204	89.6	-0.183053		Low pH	Actinobacteria	unidentified_Actinobacteria	Streptomycetales	Streptomycetaceae	Streptomyces
883	OTU_4325	0.0269994	89.6	0.263044	-0.197309	Undetermined	Proteobacteria	Betaproteobacteria	Rhodocyclales	Rhodocyclaceae
884	OTU_24385	0.0254262	89.6	-0.353278	0.398267	Low pH	Proteobacteria	Betaproteobacteria	SC-I-84
885	OTU_1477	0.0249125	89.6	-0.521804	0.498514	Low pH	Proteobacteria	Deltaproteobacteria	Myxococcales	Polyangiaceae	Sorangium
886	OTU_9635	0.0246556	89.6	0.188135	-0.369763	Low MAT	Bacteroidetes	Sphingobacteriia	Sphingobacteriales	Chitinophagaceae	Flavisolibacter
887	OTU_7445	0.0225373	89.6	-0.493402	0.388509	Low pH	Acidobacteria	unidentified_Acidobacteria	Acidobacteriales	Acidobacteriaceae_(Subgroup_1)	Candidatus_Koribacter
888	OTU_914	0.0224085	89.6	-0.308953	0.38643	High MAT	Actinobacteria	unidentified_Actinobacteria	Streptomycetales	Streptomycetaceae	Streptacidiphilus
889	OTU_15749	0.0220874	89.6	-0.388163	0.398589	Low pH	Proteobacteria	Deltaproteobacteria	Desulfurellales	Desulfurellaceae	H16
890	OTU_10046	0.0216063	89.6	0.327783		High pH	Proteobacteria	Deltaproteobacteria	Desulfuromonadales
891	OTU_1446	0.0213813	89.6	-0.513875	0.41353	Low pH	Acidobacteria	unidentified_Acidobacteria	Acidobacteriales	Acidobacteriaceae_(Subgroup_1)
892	OTU_553	0.0213812	89.6	0.176518	-0.290993	High pH	Proteobacteria	Deltaproteobacteria	Desulfuromonadales
893	OTU_570	0.0208675	89.6	-0.185127	0.176834	High MAT	Acidobacteria	Blastocatellia	unidentified_Blastocatellia	Blastocatellaceae_(Subgroup_4)	DS-100
894	OTU_1358	0.0199367	89.6	0.274785	-0.516209	Low MAT	Acidobacteria	Blastocatellia	unidentified_Blastocatellia	Blastocatellaceae_(Subgroup_4)
895	OTU_2292	0.018171	89.6		0.260079	High MAT	Acidobacteria	Subgroup_17
896	OTU_1977	0.0173684	89.6		0.367046	High MAT	Proteobacteria	Deltaproteobacteria	NB1-j
897	OTU_1162	0.0170793	89.6	-0.282879		Low pH	Proteobacteria	Deltaproteobacteria	Myxococcales	Haliangiaceae	Haliangium
898	OTU_7536	0.0170473	89.6	-0.46694	0.463699	Low pH	Proteobacteria	Alphaproteobacteria	Rhizobiales	Hyphomicrobiaceae	Hyphomicrobium
899	OTU_31541	0.0165019	89.6	0.242788	-0.309661	Low MAT	Latescibacteria
900	OTU_1264	0.0164053	89.6	0.512428		High pH	Planctomycetes	Planctomycetacia	Planctomycetales	Planctomycetaceae	Pirellula
901	OTU_2440	0.0160845	89.6	-0.47758	0.404163	Low pH	Chloroflexi	Anaerolineae	Anaerolineales	Anaerolineaceae
902	OTU_986	0.0160522	89.6	0.344771	-0.239471	High pH	Armatimonadetes
903	OTU_2485	0.0149607	89.6			Undetermined	Armatimonadetes	Chthonomonadetes	Chthonomonadales
904	OTU_775	0.0143189	89.6	0.46503	-0.352025	High pH	Armatimonadetes	Fimbriimonadia	Fimbriimonadales	Fimbriimonadaceae
905	OTU_31012	0.0125531	89.6			Undetermined	Proteobacteria	Deltaproteobacteria	Desulfobacterales	Desulfobulbaceae
906	OTU_2480	0.0121996	89.6			Undetermined	Proteobacteria	Deltaproteobacteria	Myxococcales	Archangiaceae	Anaeromyxobacter
907	OTU_3110	0.0119752	89.6			Undetermined	Elusimicrobia	unidentified_Elusimicrobia	Lineage_IIa
908	OTU_18733	0.0119108	89.6		-0.357658	Low MAT	Chloroflexi	S085
909	OTU_3214	0.0104021	89.6			Undetermined	Proteobacteria	Deltaproteobacteria	Myxococcales
910	OTU_766	0.0815321	88.8	-0.371065	0.380337	Low pH	Nitrospirae	Nitrospira	Nitrospirales	FW13
911	OTU_724	0.0442808	88.8	-0.290032	0.394293	High MAT	Aminicenantes
912	OTU_1674	0.0430502	88.8	0.450276		High pH	Proteobacteria	Gammaproteobacteria	Xanthomonadales
913	OTU_10744	0.0403939	88.8	0.206096	0.19165	High pH	Proteobacteria	Betaproteobacteria	Burkholderiales	Comamonadaceae	Malikia
914	OTU_1257	0.0349517	88.8	-0.291345	0.309595	Low pH	Nitrospirae	Nitrospira	Nitrospirales	Nitrospiraceae
915	OTU_164	0.0274043	88.8	0.3907	-0.27309	High pH	Gemmatimonadetes	S0134_terrestrial_group
916	OTU_1004	0.027372	88.8			Low MAT	Proteobacteria	Alphaproteobacteria	Rhizobiales	Hyphomicrobiaceae	Pedomicrobium
917	OTU_604	0.0260766	88.8	0.268898	-0.598821	Low MAT	Verrucomicrobia	OPB35_soil_group
918	OTU_676	0.0259146	88.8			Low pH	Acidobacteria	unidentified_Acidobacteria	Acidobacteriales	Acidobacteriaceae_(Subgroup_1)
919	OTU_841	0.0247807	88.8	0.207035	-0.269863	Undetermined	Acidobacteria	Holophagae	Subgroup_7
920	OTU_408	0.0244247	88.8			Undetermined	Proteobacteria	Gammaproteobacteria	Acidiferrobacterales	Acidiferrobacteraceae	Sulfurifustis
921	OTU_650	0.0230965	88.8	-0.262106	0.340348	High MAT	Proteobacteria	Deltaproteobacteria	Syntrophobacterales	Syntrophaceae
922	OTU_4348	0.0228696	88.8			Undetermined	Chloroflexi	Anaerolineae	Anaerolineales	Anaerolineaceae
923	OTU_384	0.0219301	88.8	-0.296217		Undetermined	Chloroflexi
924	OTU_625	0.0202135	88.8	0.31274	-0.395122	Low MAT	Thermomicrobia	unidentified_Thermomicrobia	JG30-KF-CM45
925	OTU_555	0.019922	88.8			Undetermined	Gemmatimonadetes	unidentified_Gemmatimonadetes	Gemmatimonadales	Gemmatimonadaceae	Gemmatirosa
926	OTU_2022	0.0191117	88.8		0.200236	High MAT	Proteobacteria	Deltaproteobacteria	Desulfurellales	Desulfurellaceae	H16
927	OTU_2443	0.0189501	88.8		0.26456	High MAT	Actinobacteria	Coriobacteriia	Coriobacteriales	Coriobacteriaceae
928	OTU_5762	0.0187559	88.8	0.357127	-0.333384	High pH	Acidobacteria	Subgroup_6
929	OTU_1596	0.0187232	88.8	0.511876	-0.248893	High pH	Gemmatimonadetes	unidentified_Gemmatimonadetes	Gemmatimonadales	Gemmatimonadaceae
930	OTU_1230	0.0174605	88.8	0.197939	-0.527681	Low MAT	Verrucomicrobia	OPB35_soil_group
931	OTU_1498	0.0170711	88.8	-0.346894		Low pH	Verrucomicrobia	OPB35_soil_group
932	OTU_1090	0.0168771	88.8			Undetermined	Ignavibacteriae	Ignavibacteria	Ignavibacteriales	BSV26
933	OTU_1841	0.0166504	88.8	0.220563	-0.308295	Low MAT	Acidobacteria	Subgroup_22
934	OTU_3802	0.0162291	88.8			Undetermined	Proteobacteria	Betaproteobacteria	Methylophilales	Methylophilaceae
935	OTU_4017	0.016132	88.8	0.21664		High pH	Acidobacteria	Subgroup_18
936	OTU_22591	0.0157107	88.8			Undetermined	Proteobacteria	Alphaproteobacteria	Rhodospirillales	DA111
937	OTU_13011	0.0153546	88.8	-0.415172	0.237543	Low pH	Chloroflexi	Dehalococcoidia	Dehalococcoidales
938	OTU_386	0.0149659	88.8	0.328194	-0.352877	Low MAT	Proteobacteria	Alphaproteobacteria	Caulobacterales	Hyphomonadaceae	Woodsholea
939	OTU_8125	0.014156	88.8			Undetermined	Actinobacteria	Thermoleophilia	Gaiellales
940	OTU_1399	0.0138968	88.8		0.253672	High MAT	Chloroflexi	S085
941	OTU_933	0.0126984	88.8	0.178366		Undetermined	Proteobacteria	Deltaproteobacteria	Oligoflexales	Oligoflexaceae	Oligoflexus
942	OTU_17401	0.0125692	88.8		0.187918	Undetermined	Planctomycetes	Planctomycetacia	Planctomycetales	Planctomycetaceae
943	OTU_1878	0.0114356	88.8	0.401263	-0.310015	High pH	Proteobacteria	Deltaproteobacteria	Myxococcales	Haliangiaceae	Haliangium
944	OTU_10351	0.126041	88		0.31409	High MAT	Proteobacteria	Deltaproteobacteria	43F-1404R
945	OTU_406	0.0664854	88		0.319293	High MAT	Proteobacteria	Deltaproteobacteria	Desulfarculales	Desulfarculaceae	Desulfatiglans
946	OTU_19295	0.0643935	88	-0.428683	0.652793	High MAT	Proteobacteria	Betaproteobacteria	SC-I-84
947	OTU_594	0.0546856	88	0.362684	-0.409713	Low MAT	Bacteroidetes	Bacteroidia	unidentified_Bacteroidia	Draconibacteriaceae
948	OTU_5080	0.0466446	88	-0.200617	0.412502	Low pH	Nitrospirae	Nitrospira	Nitrospirales	Nitrospiraceae
949	OTU_7417	0.045076	88		-0.483579	Low MAT	Chloroflexi	P2-11E
950	OTU_1753	0.0395516	88	-0.365752	0.196756	Low pH	Acidobacteria	Subgroup_2
951	OTU_525	0.0378192	88		0.348958	High MAT	Nitrospirae	Nitrospira	Nitrospirales	Nitrospiraceae	unidentified_Nitrospiraceae
952	OTU_20146	0.0365118	88	-0.277605	0.384377	Undetermined	Chloroflexi	SBR2076
953	OTU_3142	0.0315107	88	0.405141		High pH	Proteobacteria	Alphaproteobacteria	Rhodobacterales	Rhodobacteraceae	Tabrizicola
954	OTU_326	0.0310857	88	0.620329	-0.403481	High pH	Planctomycetes	Phycisphaerae	Tepidisphaerales	Tepidisphaeraceae
955	OTU_3501	0.0299746	88	0.277042	-0.491777	Low MAT	Nitrospirae	Nitrospira	Nitrospirales	Nitrospiraceae	unidentified_Nitrospiraceae	Nitrospira_sp._enrichment_culture_clone_80
956	OTU_822	0.029582	88		0.264101	High MAT	Chlorobi	Chlorobia	Chlorobiales	SJA-28
957	OTU_31490	0.0277843	88	-0.435376	0.180721	Low pH	Actinobacteria	Thermoleophilia	Gaiellales	unidentified_Gaiellales	unidentified_Gaiellales	bacterium_Ellin6526
958	OTU_301	0.0249735	88	0.401571	-0.344532	High pH	Proteobacteria	Betaproteobacteria	Neisseriales	Neisseriaceae	Vogesella
959	OTU_25379	0.0229139	88	-0.321305		Low pH	Proteobacteria	Deltaproteobacteria	Desulfuromonadales	Geobacteraceae	Geobacter
960	OTU_1089	0.0222603	88			Undetermined	Chloroflexi	Anaerolineae	Anaerolineales	Anaerolineaceae	Leptolinea
961	OTU_20774	0.0220642	88	-0.36783	0.322484	Low pH	Proteobacteria	Alphaproteobacteria	Rhodospirillales	unidentified_Rhodospirillales	Reyranella
962	OTU_468	0.0217373	88		-0.216295	Low MAT	Actinobacteria	unidentified_Actinobacteria	Propionibacteriales	Nocardioidaceae	Kribbella
963	OTU_1662	0.0214758	88	0.351714	-0.191163	High pH	Proteobacteria	Gammaproteobacteria	Xanthomonadales	Xanthomonadaceae
964	OTU_9170	0.0213778	88	-0.300107	0.199231	Low pH	Proteobacteria	Betaproteobacteria
965	OTU_8130	0.0210183	88		-0.384225	Low MAT	Acidobacteria	Blastocatellia	unidentified_Blastocatellia	Blastocatellaceae_(Subgroup_4)
966	OTU_2895	0.0210183	88	0.252723		Undetermined	Chloroflexi	Anaerolineae	Anaerolineales	Anaerolineaceae
967	OTU_8846	0.0207242	88	-0.405488	0.511722	High MAT	Proteobacteria	Deltaproteobacteria	Myxococcales	Haliangiaceae	Haliangium
968	OTU_919	0.0205606	88	-0.490309	0.432424	Low pH	Proteobacteria	Deltaproteobacteria	Myxococcales	Haliangiaceae	Haliangium
969	OTU_1489	0.0192533	88	-0.356338	0.440324	Low pH	Proteobacteria	Deltaproteobacteria	Myxococcales	Archangiaceae	Anaeromyxobacter
970	OTU_1217	0.0192204	88	0.402654		High pH	Chloroflexi	Anaerolineae	Anaerolineales	Anaerolineaceae	Anaerolinea
971	OTU_27312	0.0192204	88	0.284971	-0.305384	Low MAT	Proteobacteria	Gammaproteobacteria	Xanthomonadales	Xanthomonadaceae	Arenimonas
972	OTU_729	0.0188937	88			Undetermined	Proteobacteria	Deltaproteobacteria	Syntrophobacterales	Syntrophobacteraceae
973	OTU_685	0.018142	88	-0.497085	0.385024	Low pH	Proteobacteria	Alphaproteobacteria	Rhodospirillales	Acetobacteraceae
974	OTU_10835	0.0175534	88	0.215788	-0.34181	Low MAT	Chloroflexi	Anaerolineae	Anaerolineales	Anaerolineaceae
975	OTU_1652	0.01739	88	-0.425399	0.385507	Low pH	Chloroflexi	Anaerolineae	Anaerolineales	Anaerolineaceae
976	OTU_507	0.0173576	88	0.349113	-0.323965	High pH	Proteobacteria	Gammaproteobacteria	Xanthomonadales	Xanthomonadaceae
977	OTU_12438	0.0167361	88			Undetermined	Acidobacteria	Subgroup_18
978	OTU_27568	0.0165401	88	0.319001	-0.178601	High pH	Acidobacteria	Subgroup_17
979	OTU_1472	0.0157231	88			Undetermined	RBG-1_(Zixibacteria)
980	OTU_799	0.0155924	88		-0.440608	Low MAT	Actinobacteria	unidentified_Actinobacteria	Propionibacteriales	Nocardioidaceae	Nocardioides
981	OTU_1493	0.0155597	88	0.410717	-0.426441	Low MAT	Thermomicrobia	unidentified_Thermomicrobia	JG30-KF-CM45
982	OTU_1942	0.0141542	88	-0.368947	0.395736	Low pH	Proteobacteria	Deltaproteobacteria	Myxococcales
983	OTU_2001	0.013958	88			Undetermined	Chloroflexi	SJA-15
984	OTU_16932	0.0133368	88	0.391818		High pH	Proteobacteria	Alphaproteobacteria	Rhizobiales
985	OTU_995	0.0128468	88	0.529473	-0.313075	High pH	Acidobacteria	Subgroup_5
986	OTU_2272	0.0128462	88	0.265618		High pH	Actinobacteria	Thermoleophilia	Gaiellales
987	OTU_2021	0.0126831	88	0.243199		High pH	Actinobacteria	Thermoleophilia	Gaiellales
988	OTU_26097	0.0122256	88			Undetermined	Acidobacteria	Holophagae	Subgroup_10	ABS-19
989	OTU_9123	0.0090228	88		0.179317	High MAT	Proteobacteria	Deltaproteobacteria	Myxococcales	Polyangiaceae	Sorangium
990	OTU_34	0.578128	87.2	-0.264063	0.482709	High MAT	Firmicutes	Clostridia	Clostridiales	Clostridiaceae_1	Clostridium
991	OTU_390	0.0725717	87.2	-0.189404		Low pH	Acidobacteria	unidentified_Acidobacteria	Acidobacteriales	Acidobacteriaceae_(Subgroup_1)
992	OTU_170	0.0548244	87.2	-0.369789	0.396358	Low pH	Acidobacteria	Subgroup_2
993	OTU_195	0.0457862	87.2	0.321226		High pH	Proteobacteria	Deltaproteobacteria	Desulfuromonadales	Desulfuromonadaceae
994	OTU_475	0.0396511	87.2	-0.416648	0.323379	Low pH	Acidobacteria	unidentified_Acidobacteria	Acidobacteriales	Acidobacteriaceae_(Subgroup_1)
995	OTU_17696	0.0374737	87.2	0.309904		High pH	Bacteroidetes	Sphingobacteriia	Sphingobacteriales	Saprospiraceae
996	OTU_473	0.0353622	87.2	-0.433639	0.686799	High MAT	Proteobacteria	Deltaproteobacteria	Desulfurellales	Desulfurellaceae	H16
997	OTU_27737	0.0320637	87.2			Undetermined	Chloroflexi	Anaerolineae	Anaerolineales	Anaerolineaceae
998	OTU_752	0.0304473	87.2	0.241387		High pH	Chloroflexi	Anaerolineae	Anaerolineales	Anaerolineaceae
999	OTU_401	0.0301174	87.2	0.273293		High pH	Acidobacteria	Holophagae	Subgroup_23
1000	OTU_526	0.026588	87.2			Undetermined	Chloroflexi	Anaerolineae	Anaerolineales	Anaerolineaceae
1001	OTU_662	0.0247405	87.2	0.420183	-0.336891	High pH	Actinobacteria	Acidimicrobiia	Acidimicrobiales	Acidimicrobiaceae	Ilumatobacter
1002	OTU_4741	0.0240151	87.2	-0.416426		Low pH	Acidobacteria	unidentified_Acidobacteria	Acidobacteriales	Acidobacteriaceae_(Subgroup_1)
1003	OTU_957	0.0239818	87.2	0.204769	-0.36841	Low MAT	Actinobacteria	Thermoleophilia	Gaiellales
1004	OTU_1996	0.0234872	87.2	-0.223139	0.370158	High MAT	Chloroflexi	JG30-KF-CM66
1005	OTU_1099	0.023355	87.2	0.361811	-0.368192	Low MAT	Bacteroidetes	Sphingobacteriia	Sphingobacteriales	Saprospiraceae
1006	OTU_1248	0.0232565	87.2	-0.478063	0.541176	Low pH	Chloroflexi	SJA-15
1007	OTU_20364	0.0217392	87.2	-0.380805		Low pH	Acidobacteria	unidentified_Acidobacteria	Acidobacteriales	Acidobacteriaceae_(Subgroup_1)
1008	OTU_24757	0.0212114	87.2		-0.323361	Undetermined	Latescibacteria
1009	OTU_560	0.0207494	87.2	-0.352901		Low pH	Acidobacteria	Solibacteres	Solibacterales	Solibacteraceae_(Subgroup_3)	Candidatus_Solibacter	bacterium_Ellin7504
1010	OTU_27164	0.0197596	87.2			Undetermined	Proteobacteria	Alphaproteobacteria	Sphingomonadales	Sphingomonadaceae	Sphingomonas	Sphingomonas_jaspsi
1011	OTU_1166	0.0185065	87.2	-0.214702		Low pH	Actinobacteria	MB-A2-108
1012	OTU_1719	0.0172529	87.2	0.291533		High pH	Proteobacteria	Deltaproteobacteria	NB1-j
1013	OTU_3901	0.0171866	87.2	0.494489	-0.291976	High pH	Gemmatimonadetes	S0134_terrestrial_group
1014	OTU_1515	0.0162304	87.2		-0.221303	Low MAT	Gemmatimonadetes	S0134_terrestrial_group
1015	OTU_1366	0.0149767	87.2	0.336089		High pH	Proteobacteria	Deltaproteobacteria	Myxococcales	Nannocystaceae	Nannocystis	Nannocystis_pusilla
1016	OTU_15411	0.0141524	87.2			Undetermined	Proteobacteria	Betaproteobacteria	Burkholderiales	Comamonadaceae
1017	OTU_1335	0.0130968	87.2	0.291096	0.214014	High pH	Planctomycetes	Planctomycetacia	Planctomycetales	Planctomycetaceae	Pirellula
1018	OTU_2456	0.0130635	87.2	-0.215557		Low pH	Planctomycetes	Pla3_lineage
1019	OTU_3997	0.0127668	87.2	-0.249275	0.366283	High MAT	Chloroflexi	SJA-15
1020	OTU_1307	0.012272	87.2	0.399384		High pH	Proteobacteria	Alphaproteobacteria	Rhizobiales	unidentified_Rhizobiales	Bauldia
1021	OTU_1010	0.0122392	87.2			Undetermined	Proteobacteria	Deltaproteobacteria	Myxococcales	BIrii41
1022	OTU_2173	0.0119748	87.2	0.206699	-0.195836	Low MAT	Acidobacteria	Subgroup_17
1023	OTU_4398	0.0116781	87.2			Undetermined	Proteobacteria	Alphaproteobacteria	Rhizobiales	Hyphomicrobiaceae
1024	OTU_1241	0.0112495	87.2		-0.199227	Undetermined	Actinobacteria	Thermoleophilia	Solirubrobacterales	Parviterribacteraceae	Parviterribacter
1025	OTU_12087	0.0947168	86.4		0.37573	High MAT	Proteobacteria	Betaproteobacteria	SC-I-84
1026	OTU_136	0.0581291	86.4	-0.236002	0.523129	High MAT	Firmicutes	Clostridia	Clostridiales	Clostridiaceae_1	Clostridium
1027	OTU_126	0.0525689	86.4	-0.426248	0.550048	Low pH	Actinobacteria	unidentified_Actinobacteria	Frankiales	Acidothermaceae	Acidothermus
1028	OTU_209	0.0497059	86.4	0.326088		High pH	Gemmatimonadetes	unidentified_Gemmatimonadetes	Gemmatimonadales	Gemmatimonadaceae
1029	OTU_362	0.039019	86.4	0.532745	-0.554183	High pH	Bacteroidetes	Sphingobacteriia	Sphingobacteriales	Saprospiraceae
1030	OTU_23323	0.0382866	86.4	0.229361		High pH	Proteobacteria	Deltaproteobacteria	Desulfuromonadales	Geobacteraceae	Geothermobacter
1031	OTU_9911	0.0334923	86.4	0.384539		High pH	Chloroflexi	Anaerolineae	Anaerolineales	Anaerolineaceae
1032	OTU_366	0.030829	86.4	-0.377992	0.351644	Low pH	Proteobacteria	Deltaproteobacteria	Sva0485
1033	OTU_523	0.0300635	86.4		0.246459	Undetermined	Firmicutes	Clostridia	Clostridiales	Peptostreptococcaceae	Terrisporobacter
1034	OTU_1341	0.0287318	86.4	0.226474		High pH	Chloroflexi	Anaerolineae	Anaerolineales	Anaerolineaceae
1035	OTU_24550	0.0282322	86.4		-0.473124	Low MAT	Acidobacteria	Blastocatellia	unidentified_Blastocatellia	Blastocatellaceae_(Subgroup_4)	RB41
1036	OTU_8140	0.0278328	86.4		-0.256259	Low MAT	Acidobacteria	Holophagae	Subgroup_7
1037	OTU_349	0.0267674	86.4	-0.19271	0.348462	High MAT	Nitrospirae	Nitrospira	Nitrospirales	Nitrospiraceae
1038	OTU_788	0.0267345	86.4	-0.399098	0.363145	Low pH	Chloroflexi	Anaerolineae	Anaerolineales	Anaerolineaceae
1039	OTU_461	0.0261348	86.4	-0.378561	0.460671	Low pH	Nitrospirae	Nitrospira	Nitrospirales	FW13
1040	OTU_6719	0.0256686	86.4			Undetermined	Aminicenantes
1041	OTU_3991	0.0233053	86.4	0.263575	-0.373059	Low MAT	Bacteroidetes	SB-5
1042	OTU_617	0.0230387	86.4	0.249888		High pH	Proteobacteria	Deltaproteobacteria	NB1-j
1043	OTU_710	0.0227059	86.4	-0.189023		Undetermined	Proteobacteria	Deltaproteobacteria	Myxococcales	UASB-TL25
1044	OTU_698	0.0224396	86.4			Undetermined	Acidobacteria	Blastocatellia	unidentified_Blastocatellia	Blastocatellaceae_(Subgroup_4)
1045	OTU_18213	0.0200424	86.4	0.235132	-0.313855	Low MAT	Nitrospirae	Nitrospira	Nitrospirales	0319-6A21
1046	OTU_416	0.0197762	86.4	0.268834	-0.426439	Low MAT	Acidobacteria	Solibacteres	Solibacterales	Solibacteraceae_(Subgroup_3)	Bryobacter
1047	OTU_562	0.0194431	86.4			Low MAT	Actinobacteria	unidentified_Actinobacteria	Micromonosporales	Micromonosporaceae	Dactylosporangium
1048	OTU_8307	0.018711	86.4		-0.34553	Low MAT	Proteobacteria	Betaproteobacteria	Nitrosomonadales	Gallionellaceae	Candidatus_Nitrotoga
1049	OTU_10172	0.0179784	86.4	-0.204731	0.283352	Low pH	Actinobacteria	unidentified_Actinobacteria	Frankiales	Geodermatophilaceae
1050	OTU_7711	0.017046	86.4	-0.304444	0.314862	Low pH	Proteobacteria	Deltaproteobacteria	Sva0485
1051	OTU_1238	0.017013	86.4	-0.247833	0.180039	Low pH	Acidobacteria	Subgroup_13
1052	OTU_25100	0.0161473	86.4	0.372177		High pH	Acidobacteria	Subgroup_6
1053	OTU_11873	0.0160805	86.4	0.507714	-0.321373	High pH	Acidobacteria	Subgroup_6
1054	OTU_351	0.0156147	86.4	0.374972	-0.320408	High pH	Proteobacteria	Alphaproteobacteria	Rhizobiales	JG34-KF-361
1055	OTU_1389	0.0155816	86.4	-0.20188		Undetermined	Proteobacteria	Betaproteobacteria	Hydrogenophilales	Hydrogenophilaceae	Ferritrophicum
1056	OTU_5822	0.0153483	86.4	0.255472	-0.179524	High pH	Chloroflexi	Anaerolineae	Anaerolineales	Anaerolineaceae
1057	OTU_1632	0.0147156	86.4	-0.238396	0.307254	Low pH	Actinobacteria	Thermoleophilia	Solirubrobacterales	0319-6M6
1058	OTU_12270	0.0141837	86.4		-0.479852	Low MAT	Verrucomicrobia	Spartobacteria	Chthoniobacterales	Chthoniobacteraceae	Chthoniobacter
1059	OTU_839	0.0140501	86.4			Undetermined	Proteobacteria	Deltaproteobacteria	Myxococcales	Haliangiaceae	Haliangium
1060	OTU_1076	0.0134508	86.4	-0.337219		Low pH	Acidobacteria	Solibacteres	Solibacterales	Solibacteraceae_(Subgroup_3)	Bryobacter
1061	OTU_2547	0.013251	86.4		-0.262011	Low MAT	Proteobacteria	Gammaproteobacteria	Methylococcales	Methylococcaceae	Methylomonas
1062	OTU_1289	0.0130513	86.4	0.256215	-0.253239	High pH	Proteobacteria	Alphaproteobacteria	Rhizobiales	Bradyrhizobiaceae	Bosea
1063	OTU_2334	0.0123855	86.4		-0.19254	Low MAT	Proteobacteria	Deltaproteobacteria	Bdellovibrionales	Bacteriovoracaceae	Bacteriovorax
1064	OTU_20510	0.0122859	86.4	-0.289624	0.301523	Low pH	Proteobacteria	Deltaproteobacteria	Myxococcales	Archangiaceae	Anaeromyxobacter
1065	OTU_4576	0.0108874	86.4			Undetermined	Proteobacteria	Betaproteobacteria	Burkholderiales	Oxalobacteraceae
1066	OTU_3329	0.00978882	86.4		0.17783	Undetermined	Proteobacteria	Deltaproteobacteria	Myxococcales	Haliangiaceae	Haliangium
1067	OTU_27186	0.00972241	86.4	-0.443147	0.305179	Low pH	Proteobacteria	Deltaproteobacteria	Myxococcales	Haliangiaceae	Haliangium
1068	OTU_451	0.0690888	85.6	-0.221627	0.39102	High MAT	Chlorobi	Chlorobia	Chlorobiales	SJA-28
1069	OTU_10739	0.0364265	85.6	-0.320001	0.585859	High MAT	Proteobacteria	Deltaproteobacteria	Desulfurellales	Desulfurellaceae	H16
1070	OTU_918	0.0315542	85.6		-0.410409	Low MAT	Actinobacteria	Thermoleophilia	Gaiellales	Gaiellaceae	Gaiella
1071	OTU_615	0.0292017	85.6		0.195363	High MAT	Gemmatimonadetes	unidentified_Gemmatimonadetes	Gemmatimonadales	Gemmatimonadaceae
1072	OTU_546	0.0286643	85.6	-0.3384	0.611148	Low pH	Actinobacteria	Thermoleophilia	Solirubrobacterales	TM146
1073	OTU_464	0.0280594	85.6	0.560339	-0.560992	High pH	Bacteroidetes	Cytophagia	Cytophagales	Cytophagaceae	Ohtaekwangia
1074	OTU_3096	0.0269841	85.6	0.271531	-0.276251	High pH	Gemmatimonadetes	unidentified_Gemmatimonadetes	Gemmatimonadales	Gemmatimonadaceae
1075	OTU_2994	0.0268832	85.6	-0.331358	0.42559	High MAT	Proteobacteria	Betaproteobacteria	Neisseriales	Neisseriaceae	Chromobacterium
1076	OTU_363	0.0268159	85.6	-0.31928		Low pH	Proteobacteria	Deltaproteobacteria	Myxococcales	Archangiaceae	Anaeromyxobacter
1077	OTU_1130	0.0236239	85.6	0.332961		High pH	Gemmatimonadetes	S0134_terrestrial_group
1078	OTU_1291	0.0234558	85.6		0.25041	High MAT	Proteobacteria	Deltaproteobacteria	unidentified_Deltaproteobacteria	Syntrophorhabdaceae	Syntrophorhabdus
1079	OTU_24320	0.0231532	85.6		0.352567	High MAT	Firmicutes	Bacilli	Bacillales	Bacillaceae	Bacillus
1080	OTU_2477	0.0228848	85.6	-0.293895	0.345175	Low pH	Actinobacteria	unidentified_Actinobacteria	Frankiales
1081	OTU_30831	0.0226827	85.6	0.283935		High pH	Bacteroidetes	SB-5
1082	OTU_17779	0.0222463	85.6			Undetermined	Firmicutes	Clostridia	Clostridiales	Clostridiaceae_1	Clostridium
1083	OTU_965	0.0214395	85.6		-0.355655	Low MAT	Chloroflexi	SBR2076
1084	OTU_703	0.0212377	85.6	0.360541	-0.311504	High pH	Nitrospirae	Nitrospira	Nitrospirales	0319-6A21
1085	OTU_821	0.0206664	85.6	0.455089	-0.385356	High pH	Proteobacteria	Alphaproteobacteria	Sphingomonadales
1086	OTU_929	0.0199276	85.6	0.243833		High pH	Proteobacteria	Alphaproteobacteria	Sphingomonadales
1087	OTU_538	0.0197593	85.6	0.316665	-0.452264	Low MAT	Actinobacteria	unidentified_Actinobacteria	Frankiales
1088	OTU_1623	0.0197258	85.6	-0.199269	0.207611	Undetermined	Proteobacteria	Deltaproteobacteria	Syntrophobacterales	Syntrophobacteraceae	Syntrophobacter
1089	OTU_15045	0.0182138	85.6	0.338818	-0.325546	High pH	Gemmatimonadetes	unidentified_Gemmatimonadetes	Gemmatimonadales	Gemmatimonadaceae
1090	OTU_7955	0.018079	85.6		0.228207	High MAT	Acidobacteria	Holophagae	unidentified_Holophagae	unidentified_Holophagae	Thermoanaerobaculum
1091	OTU_686	0.0180122	85.6		0.274778	High MAT	Proteobacteria	Alphaproteobacteria	Rhizobiales	MNG7
1092	OTU_30577	0.0172391	85.6	-0.318493	0.35609	High MAT	Acidobacteria	Holophagae	Subgroup_7
1093	OTU_354	0.0171723	85.6		-0.311872	Low MAT	Proteobacteria	Alphaproteobacteria	Sphingomonadales	Sphingomonadaceae	Sphingomonas
1094	OTU_11635	0.0167017	85.6			Undetermined	Nitrospirae	Nitrospira	Nitrospirales	0319-6A21	unidentified_0319-6A21	bacterium_WX65
1095	OTU_757	0.0164662	85.6			Undetermined	Ignavibacteriae	Ignavibacteria	Ignavibacteriales	BSV26
1096	OTU_1410	0.0163654	85.6	0.277445	-0.246629	High pH	Bacteroidetes	Sphingobacteriia	Sphingobacteriales	Chitinophagaceae
1097	OTU_2696	0.0160967	85.6	0.18393	-0.267673	Low MAT	Acidobacteria	Blastocatellia	unidentified_Blastocatellia	Blastocatellaceae_(Subgroup_4)	RB41
1098	OTU_702	0.0159288	85.6	0.374813	-0.585497	Low MAT	Acidobacteria	Solibacteres	Solibacterales	Solibacteraceae_(Subgroup_3)	Bryobacter
1099	OTU_31484	0.0154921	85.6	-0.398794		Low pH	Acidobacteria	Solibacteres	Solibacterales	Solibacteraceae_(Subgroup_3)	Candidatus_Solibacter
1100	OTU_22233	0.0153575	85.6		0.280582	High MAT	Actinobacteria	unidentified_Actinobacteria	Propionibacteriales	Nocardioidaceae	Nocardioides	Nocardioides_sp._DN36
1101	OTU_987	0.0153238	85.6			Undetermined	Proteobacteria	Alphaproteobacteria	Rhizobiales	alphaI_cluster
1102	OTU_1986	0.0152565	85.6		0.226933	High MAT	Acidobacteria	Solibacteres	Solibacterales	Solibacteraceae_(Subgroup_3)	GOUTB8
1103	OTU_1435	0.0150215	85.6		0.249777	High MAT	Acidobacteria	Holophagae	TPD-58
1104	OTU_4502	0.0149209	85.6	0.305474	-0.430074	Low MAT	Proteobacteria	Alphaproteobacteria	Caulobacterales	Hyphomonadaceae	Woodsholea
1105	OTU_20957	0.0147189	85.6			Low MAT	Gemmatimonadetes	unidentified_Gemmatimonadetes	Gemmatimonadales	Gemmatimonadaceae
1106	OTU_1254	0.0146185	85.6	0.357288	-0.178338	High pH	Actinobacteria	Thermoleophilia	Gaiellales
1107	OTU_3878	0.0130052	85.6			Low pH	Acidobacteria	Holophagae	Holophagales	Holophagaceae
1108	OTU_1812	0.0127703	85.6	0.31606	-0.21676	High pH	Proteobacteria	Gammaproteobacteria	KI89A_clade
1109	OTU_1222	0.0121651	85.6	-0.396947		Low pH	Chloroflexi	SHA-26
1110	OTU_6986	0.0110564	85.6	-0.20071	0.292613	High MAT	Acidobacteria	Subgroup_17
1111	OTU_838	0.0110227	85.6			Undetermined	Proteobacteria	Deltaproteobacteria	Myxococcales	Sandaracinaceae
1112	OTU_988	0.010855	85.6	-0.266654	0.238682	Low pH	Actinobacteria	Acidimicrobiia	Acidimicrobiales
1113	OTU_19216	0.0107873	85.6	-0.257534	0.193724	Low pH	Acidobacteria	Subgroup_6
1114	OTU_19211	0.0104514	85.6			Undetermined	Proteobacteria	Alphaproteobacteria	Rhodospirillales	unidentified_Rhodospirillales	Reyranella	Enhydrobacter_aerosaccus
1115	OTU_4629	0.00998164	85.6			Low MAT	Proteobacteria	Deltaproteobacteria	Myxococcales	Sandaracinaceae
1116	OTU_182	0.115805	84.8		0.234685	High pH	Proteobacteria	Betaproteobacteria	B1-7BS
1117	OTU_412	0.0508136	84.8	0.311825	-0.582105	Low MAT	Proteobacteria	Betaproteobacteria	Burkholderiales	Comamonadaceae	Polaromonas
1118	OTU_250	0.050474	84.8	0.27081		High pH	Proteobacteria	Betaproteobacteria
1119	OTU_59	0.0414853	84.8		-0.212398	Undetermined	Proteobacteria	Gammaproteobacteria	Xanthomonadales	Xanthomonadaceae	Stenotrophomonas
1120	OTU_1263	0.0353115	84.8		0.423055	High MAT	Proteobacteria	Deltaproteobacteria	Sva0485
1121	OTU_622	0.03504	84.8			High MAT	Chloroflexi	Anaerolineae	Anaerolineales	Anaerolineaceae
1122	OTU_496	0.0289009	84.8		0.433098	High MAT	Proteobacteria	Alphaproteobacteria	Rhodospirillales	Acetobacteraceae	Roseomonas	Roseomonas_sp._T1-YC6774
1123	OTU_1015	0.0262549	84.8		-0.230803	Low MAT	Actinobacteria	unidentified_Actinobacteria	Propionibacteriales	Propionibacteriaceae	Microlunatus
1124	OTU_953	0.0242875	84.8	-0.244022	0.29624	Low pH	Chloroflexi	Anaerolineae	Anaerolineales	Anaerolineaceae
1125	OTU_1610	0.0236094	84.8	0.318235	-0.29269	Low MAT	Tectomicrobia
1126	OTU_7307	0.0218456	84.8			Undetermined	Chloroflexi	Anaerolineae	Anaerolineales	Anaerolineaceae	Anaerolinea
1127	OTU_4954	0.021133	84.8	-0.378767	0.474289	Low pH	Acidobacteria	Subgroup_6
1128	OTU_9251	0.0201156	84.8		0.222351	High MAT	Proteobacteria	Deltaproteobacteria	Myxococcales	Archangiaceae	Anaeromyxobacter
1129	OTU_4422	0.019505	84.8	0.260644	-0.523789	Low MAT	Proteobacteria	Alphaproteobacteria	Sphingomonadales	WW2-159
1130	OTU_695	0.0191994	84.8	0.343626		High pH	Actinobacteria	Acidimicrobiia	Acidimicrobiales	OM1_clade
1131	OTU_1294	0.0185211	84.8	-0.33069	0.353032	Low pH	Proteobacteria	Deltaproteobacteria	Desulfurellales	Desulfurellaceae	H16
1132	OTU_10019	0.0172664	84.8	0.229652		High pH	Proteobacteria	Alphaproteobacteria	Sphingomonadales	Erythrobacteraceae	Altererythrobacter
1133	OTU_3629	0.0170966	84.8	-0.346719	0.448357	High MAT	Acidobacteria	unidentified_Acidobacteria	Acidobacteriales	Acidobacteriaceae_(Subgroup_1)
1134	OTU_1625	0.0169948	84.8	0.3448	-0.187236	Low MAT	Acidobacteria	Subgroup_6
1135	OTU_443	0.0168931	84.8		-0.225561	Low MAT	Nitrospirae	Nitrospira	Nitrospirales	Nitrospiraceae
1136	OTU_1323	0.0158755	84.8			Undetermined	Chloroflexi	Anaerolineae	Anaerolineales	Anaerolineaceae
1137	OTU_1084	0.0154005	84.8			Undetermined	Proteobacteria	Gammaproteobacteria	KI89A_clade
1138	OTU_1058	0.0152988	84.8	-0.39986	0.474242	High MAT	Acidobacteria	Solibacteres	Solibacterales	Solibacteraceae_(Subgroup_3)	AKIW659
1139	OTU_1756	0.0150614	84.8	0.280643	-0.463618	Low MAT	Actinobacteria	unidentified_Actinobacteria	Micrococcales	Microbacteriaceae	Frigoribacterium
1140	OTU_12979	0.014722	84.8	-0.41402	0.489252	High MAT	Proteobacteria	Deltaproteobacteria	unidentified_Deltaproteobacteria	Syntrophorhabdaceae	Syntrophorhabdus
1141	OTU_4233	0.0146207	84.8	-0.370866	0.194951	Low pH	Proteobacteria	Alphaproteobacteria	Rhizobiales	unidentified_Rhizobiales	Rhizomicrobium	Rhizomicrobium_palustre
1142	OTU_27931	0.0145865	84.8			Undetermined	Proteobacteria	Betaproteobacteria	Nitrosomonadales	Nitrosomonadaceae
1143	OTU_1702	0.0141795	84.8			Undetermined	Proteobacteria	Betaproteobacteria	Burkholderiales
1144	OTU_943	0.0141113	84.8	-0.408061	0.34858	Low pH	Proteobacteria	Deltaproteobacteria	Myxococcales	Sandaracinaceae
1145	OTU_4778	0.0140438	84.8	0.262118		High pH	Acidobacteria	Subgroup_17
1146	OTU_787	0.0137046	84.8	0.452674	-0.422185	High pH	Chlorobi	Chlorobia	Chlorobiales	OPB56
1147	OTU_8065	0.0136708	84.8	-0.305603	0.430923	High MAT	Gemmatimonadetes	unidentified_Gemmatimonadetes	Gemmatimonadales	Gemmatimonadaceae
1148	OTU_5929	0.0134672	84.8			Undetermined	Acidobacteria	Subgroup_17
1149	OTU_3731	0.0121442	84.8		0.175869	High MAT	Firmicutes	Clostridia	Clostridiales	Peptococcaceae	Desulfosporosinus	Desulfosporosinus_meridiei
1150	OTU_24232	0.0117373	84.8		-0.236554	Low MAT	Proteobacteria	Betaproteobacteria	Nitrosomonadales	Nitrosomonadaceae	unidentified_Nitrosomonadaceae
1151	OTU_2194	0.0116699	84.8		-0.188109	Undetermined	Chlorobi	Chlorobia	Chlorobiales	OPB56
1152	OTU_3363	0.0115677	84.8			Undetermined	Proteobacteria	Alphaproteobacteria	Rhizobiales	Xanthobacteraceae	Pseudolabrys
1153	OTU_819	0.0112626	84.8			Undetermined	Armatimonadetes	Chthonomonadetes	Chthonomonadales	Chthonomonadaceae	Chthonomonas
1154	OTU_3612	0.0111946	84.8			Undetermined	Proteobacteria	Alphaproteobacteria	Rhizobiales	unidentified_Rhizobiales	Nordella
1155	OTU_8769	0.00990587	84.8	0.378644	-0.256831	High pH	Chloroflexi	S085
1156	OTU_289	0.0499277	84	0.185337		Undetermined	Bacteroidetes	Bacteroidetes_vadinHA17
1157	OTU_358	0.0490717	84	0.28852	-0.527744	Low MAT	Actinobacteria	MB-A2-108
1158	OTU_895	0.0456813	84		0.197461	Undetermined	Chloroflexi	Anaerolineae	Anaerolineales	Anaerolineaceae
1159	OTU_765	0.0411954	84	0.435285	-0.472858	High pH	Ignavibacteriae	Ignavibacteria	Ignavibacteriales
1160	OTU_1979	0.0405103	84	-0.300332	0.544592	High MAT	Acidobacteria	Subgroup_6
1161	OTU_6230	0.037497	84	-0.316193	0.59321	High MAT	Acidobacteria	Subgroup_6
1162	OTU_96	0.0336617	84	-0.289195		Low pH	Bacteroidetes	Sphingobacteriia	Sphingobacteriales	Chitinophagaceae
1163	OTU_1659	0.0332857	84		-0.514464	Low MAT	Proteobacteria	Betaproteobacteria
1164	OTU_1102	0.0303404	84	0.369579	-0.48732	Undetermined	Proteobacteria	Betaproteobacteria	Methylophilales	Methylophilaceae	Methylotenera
1165	OTU_5720	0.0302718	84	-0.228318	0.527156	High MAT	Proteobacteria	Betaproteobacteria	SC-I-84
1166	OTU_30785	0.0293469	84	-0.371163	0.384769	Low pH	Chloroflexi	SJA-15
1167	OTU_937	0.0256487	84	0.306002		High pH	Chloroflexi	Ardenticatenia
1168	OTU_471	0.0245534	84	0.336467	-0.539726	Low MAT	Acidobacteria	Subgroup_6
1169	OTU_5617	0.0228067	84	-0.40233	0.632885	High MAT	Proteobacteria	Alphaproteobacteria	Rhodospirillales	JG37-AG-20
1170	OTU_409	0.0214714	84	0.449736	-0.278419	High pH	Proteobacteria	Gammaproteobacteria	Xanthomonadales	Xanthomonadaceae
1171	OTU_2332	0.0199305	84	0.298917		High pH	Chloroflexi	Anaerolineae	Anaerolineales	Anaerolineaceae
1172	OTU_24049	0.0199298	84	-0.317637	0.353592	Low pH	Acidobacteria	Solibacteres	Solibacterales	Solibacteraceae_(Subgroup_3)	Bryobacter
1173	OTU_167	0.0192457	84	0.266992	-0.29842	High pH	Verrucomicrobia	OPB35_soil_group
1174	OTU_837	0.0192113	84	0.417426	-0.377324	High pH	Planctomycetes	Planctomycetacia	Planctomycetales	Planctomycetaceae	Pirellula
1175	OTU_389	0.0179785	84			Undetermined	Gemmatimonadetes	unidentified_Gemmatimonadetes	Gemmatimonadales	Gemmatimonadaceae
1176	OTU_1731	0.01791	84		0.190348	High MAT	Latescibacteria
1177	OTU_1445	0.0172591	84	0.299008	-0.275928	High pH	Chloroflexi	Anaerolineae	Anaerolineales	Anaerolineaceae	Anaerolinea
1178	OTU_1909	0.0170538	84	0.243373		High pH	Armatimonadetes	Chthonomonadetes	Chthonomonadales
1179	OTU_688	0.0158555	84			Undetermined	Acidobacteria	Blastocatellia	unidentified_Blastocatellia	Blastocatellaceae_(Subgroup_4)
1180	OTU_815	0.0157869	84	-0.500613	0.391287	Low pH	Chloroflexi	Anaerolineae	Anaerolineales	Anaerolineaceae
1181	OTU_4699	0.0153075	84	0.21547	-0.343607	Low MAT	Gemmatimonadetes	unidentified_Gemmatimonadetes	Gemmatimonadales	Gemmatimonadaceae
1182	OTU_16103	0.0152046	84	0.42786	-0.300622	High pH	Acidobacteria	Blastocatellia	unidentified_Blastocatellia	Blastocatellaceae_(Subgroup_4)	DS-100
1183	OTU_4671	0.0151019	84	0.388781	-0.411101	Low MAT	Verrucomicrobia	OPB35_soil_group
1184	OTU_865	0.0141774	84	0.255993		High pH	Chloroflexi	Anaerolineae	Anaerolineales	Anaerolineaceae
1185	OTU_1985	0.0136986	84		-0.467965	Low MAT	Verrucomicrobia	OPB35_soil_group
1186	OTU_9120	0.0136642	84	0.235515	-0.253181	Low MAT	Proteobacteria	Betaproteobacteria	Rhodocyclales	Rhodocyclaceae	Propionivibrio
1187	OTU_1235	0.0135269	84	-0.202118	0.19939	Low pH	Proteobacteria	Gammaproteobacteria	Pseudomonadales	Moraxellaceae	Perlucidibaca
1188	OTU_5519	0.0130132	84	-0.33351		Low pH	Bacteroidetes	Bacteroidetes_vadinHA17
1189	OTU_17865	0.0129792	84	0.36359		High pH	Proteobacteria	Alphaproteobacteria	Rhizobiales	Phyllobacteriaceae
1190	OTU_734	0.0129446	84	0.256546	-0.180424	High pH	Gemmatimonadetes	unidentified_Gemmatimonadetes	Gemmatimonadales	Gemmatimonadaceae	Gemmatimonas
1191	OTU_5927	0.0122598	84		-0.240119	Undetermined	Chloroflexi	TK10
1192	OTU_2312	0.0121569	84			Undetermined	Firmicutes	Clostridia	Clostridiales	Gracilibacteraceae	Lutispora
1193	OTU_2156	0.0116778	84	0.41739	-0.225243	High pH	Proteobacteria	Deltaproteobacteria	Myxococcales	Nannocystaceae	Nannocystis
1194	OTU_1458	0.0112327	84			Undetermined	Actinobacteria	Thermoleophilia	Solirubrobacterales	0319-6M6
1195	OTU_1293	0.0105479	84	-0.186513		Undetermined	Proteobacteria	Alphaproteobacteria	Rhodospirillales	Rhodospirillaceae
1196	OTU_2634	0.0104793	84	-0.191251		Undetermined	Proteobacteria	Deltaproteobacteria	Bdellovibrionales	Bacteriovoracaceae	Deferrisoma
1197	OTU_5428	0.0100348	84		0.353935	High MAT	Firmicutes	Clostridia	Clostridiales	Lachnospiraceae	Mobilitalea
1198	OTU_76	0.0941767	83.2		0.451124	Undetermined	Firmicutes	Bacilli	Bacillales	Bacillaceae	Fictibacillus	Fictibacillus_arsenicus
1199	OTU_503	0.0656888	83.2	-0.338212	0.630539	Low pH	Proteobacteria	Alphaproteobacteria	Rhizobiales	Hyphomicrobiaceae	Rhodomicrobium
1200	OTU_323	0.0569072	83.2		0.487374	High MAT	Proteobacteria	Alphaproteobacteria	Rhodospirillales	Rhodospirillaceae	Defluviicoccus
1201	OTU_859	0.0361981	83.2	-0.178434	0.457256	High MAT	Proteobacteria	Deltaproteobacteria	Desulfurellales	Desulfurellaceae	H16
1202	OTU_699	0.0316691	83.2	0.199199		High pH	Proteobacteria	Alphaproteobacteria	Rhodospirillales	Rhodospirillaceae	Defluviicoccus
1203	OTU_678	0.0307011	83.2		-0.238711	Low MAT	Bacteroidetes	Bacteroidia	unidentified_Bacteroidia	Draconibacteriaceae
1204	OTU_206	0.0290761	83.2	-0.18216	0.180632	Low pH	Acidobacteria	unidentified_Acidobacteria	Acidobacteriales	Acidobacteriaceae_(Subgroup_1)
1205	OTU_1403	0.0284541	83.2	0.214212	-0.491338	Low MAT	Bacteroidetes	Flavobacteriia	Flavobacteriales	Flavobacteriaceae	Flavobacterium	Flavobacterium_xinjiangense
1206	OTU_2213	0.0275203	83.2		0.353016	High MAT	Proteobacteria	Deltaproteobacteria	Sva0485
1207	OTU_7452	0.022715	83.2	-0.259121	0.346404	Low pH	Proteobacteria	Deltaproteobacteria	Sva0485
1208	OTU_5066	0.0221961	83.2		0.363465	High MAT	Latescibacteria
1209	OTU_486	0.0214357	83.2	0.5126	-0.243799	High pH	Gemmatimonadetes	S0134_terrestrial_group
1210	OTU_493	0.0212284	83.2	0.239252	-0.390599	Low MAT	Bacteroidetes	Sphingobacteriia	Sphingobacteriales	Chitinophagaceae	Chitinophaga
1211	OTU_15735	0.0210555	83.2	-0.186459	0.352683	Undetermined	Proteobacteria	Betaproteobacteria	Burkholderiales	Alcaligenaceae
1212	OTU_1023	0.0208479	83.2		-0.377538	Low MAT	Chloroflexi	P2-11E
1213	OTU_1255	0.0199835	83.2	-0.575474	0.386903	Low pH	Actinobacteria	unidentified_Actinobacteria	Frankiales	Frankiaceae	Jatrophihabitans
1214	OTU_26091	0.0187047	83.2		0.20814	Undetermined	Proteobacteria	Gammaproteobacteria	Pseudomonadales	Moraxellaceae	Acinetobacter
1215	OTU_20512	0.0185316	83.2			Undetermined	Gemmatimonadetes	unidentified_Gemmatimonadetes	Gemmatimonadales	Gemmatimonadaceae	Gemmatimonas
1216	OTU_890	0.0175982	83.2	-0.401929		Low pH	Chloroflexi	SBR2076
1217	OTU_992	0.0162842	83.2	-0.322067	0.265265	Low pH	Gemmatimonadetes	S0134_terrestrial_group
1218	OTU_658	0.0162503	83.2		0.412384	High MAT	Cyanobacteria	unidentified_Cyanobacteria	SubsectionIII	FamilyI	Leptolyngbya
1219	OTU_23066	0.01625	83.2			Undetermined	Nitrospirae	Nitrospira	Nitrospirales	0319-6A21
1220	OTU_1420	0.0156618	83.2	-0.374114	0.651786	High MAT	Proteobacteria	Deltaproteobacteria	Desulfurellales	Desulfurellaceae	H16
1221	OTU_4805	0.0155586	83.2		0.246666	High MAT	Acidobacteria	Subgroup_6
1222	OTU_1096	0.0154206	83.2	-0.287812	0.575896	High MAT	Firmicutes	Clostridia	Clostridiales	Clostridiaceae_1	Clostridium	Clostridium_scatologenes
1223	OTU_25856	0.0153855	83.2		-0.535657	Low MAT	Proteobacteria	Betaproteobacteria	Burkholderiales	Oxalobacteraceae
1224	OTU_484	0.0153506	83.2	0.483882	-0.266756	High pH	Proteobacteria	Deltaproteobacteria	Myxococcales	Polyangiaceae
1225	OTU_3340	0.0150054	83.2	0.206198	-0.525252	Low MAT	Verrucomicrobia	OPB35_soil_group
1226	OTU_17248	0.0140719	83.2	-0.437063	0.477642	Low pH	Proteobacteria	Gammaproteobacteria	Xanthomonadales	Xanthomonadaceae	Rudaea
1227	OTU_1828	0.0140369	83.2	-0.309852	0.438248	High MAT	Actinobacteria	Thermoleophilia	Gaiellales
1228	OTU_2381	0.0139684	83.2	-0.194644		Low MAT	Acidobacteria	Solibacteres	Solibacterales	Solibacteraceae_(Subgroup_3)	Bryobacter
1229	OTU_26190	0.0134842	83.2	0.268212	-0.253108	High pH	Proteobacteria	Alphaproteobacteria	Caulobacterales	Caulobacteraceae	Phenylobacterium
1230	OTU_4797	0.0134839	83.2		-0.430185	Low MAT	Verrucomicrobia	Opitutae	Opitutales	Opitutaceae	Opitutus
1231	OTU_4167	0.0129313	83.2	0.389173		High pH	Chloroflexi	SJA-15
1232	OTU_4660	0.0129312	83.2	0.365995	-0.184923	High pH	Acidobacteria	Subgroup_22
1233	OTU_29697	0.0127928	83.2	-0.348629	0.259912	Low pH	Chloroflexi	Anaerolineae	Anaerolineales	Anaerolineaceae
1234	OTU_3132	0.0127236	83.2	-0.290441	0.48115	Low pH	Actinobacteria	Acidimicrobiia	Acidimicrobiales
1235	OTU_1470	0.012378	83.2			Undetermined	Chloroflexi	Anaerolineae	Anaerolineales	Anaerolineaceae
1236	OTU_26211	0.0121361	83.2		0.271197	High MAT	Proteobacteria	Alphaproteobacteria	Rhizobiales	MNG7
1237	OTU_14441	0.0113411	83.2			Undetermined	Proteobacteria	Deltaproteobacteria	Desulfurellales	Desulfurellaceae	G55
1238	OTU_7232	0.0111677	83.2	0.245809	-0.301475	Low MAT	Actinobacteria	Thermoleophilia	Gaiellales	Gaiellaceae	Gaiella
1239	OTU_1907	0.0105801	83.2			Undetermined	Chloroflexi	Dehalococcoidia	vadinBA26
1240	OTU_964	0.0103041	83.2	0.274815	-0.193657	High pH	Chloroflexi	KD4-96
1241	OTU_4809	0.0100959	83.2			Undetermined	Actinobacteria	Thermoleophilia	Solirubrobacterales	p35j06ok
1242	OTU_23725	0.00978545	83.2		-0.414683	Low MAT	Verrucomicrobia	OPB35_soil_group
1243	OTU_1	0.523732	82.4		0.254567	Undetermined	Actinobacteria	unidentified_Actinobacteria	Corynebacteriales	Nocardiaceae	Rhodococcus	Rhodococcus_erythropolis
1244	OTU_171	0.0761705	82.4	-0.339296	0.552307	Low pH	Nitrospirae	Nitrospira	Nitrospirales	Nitrospiraceae
1245	OTU_191	0.0602874	82.4	0.193506		High pH	Proteobacteria	Betaproteobacteria	Hydrogenophilales	Hydrogenophilaceae
1246	OTU_151	0.0366544	82.4	0.31976		High pH	Proteobacteria	Betaproteobacteria	SC-I-84
1247	OTU_79	0.0333726	82.4	-0.197558	0.192388	Low pH	Firmicutes	Clostridia	Halanaerobiales	ODP1230B8.23
1248	OTU_1298	0.0295328	82.4			Undetermined	Chloroflexi	Anaerolineae	Anaerolineales	Anaerolineaceae	Anaerolinea
1249	OTU_421	0.0293937	82.4	0.309268	-0.562787	Low MAT	Actinobacteria	unidentified_Actinobacteria	Micrococcales	Microbacteriaceae	Cryobacterium
1250	OTU_28500	0.0255882	82.4			Low MAT	Actinobacteria	Thermoleophilia	Gaiellales
1251	OTU_361	0.0252047	82.4	0.377636	-0.427249	High pH	Bacteroidetes	Sphingobacteriia	Sphingobacteriales	Saprospiraceae
1252	OTU_30137	0.0251347	82.4	0.218226	-0.269503	Low MAT	Proteobacteria	Betaproteobacteria	Rhodocyclales	Rhodocyclaceae
1253	OTU_1266	0.0222377	82.4		-0.516661	Low MAT	Actinobacteria	unidentified_Actinobacteria	Propionibacteriales	Nocardioidaceae	Aeromicrobium
1254	OTU_2416	0.0214689	82.4	-0.374575	0.429035	High MAT	Planctomycetes	Phycisphaerae	MSBL9
1255	OTU_2349	0.0197937	82.4	0.394446	-0.539213	Low MAT	Acidobacteria	Holophagae	Subgroup_10	ABS-19
1256	OTU_934	0.0196888	82.4			High MAT	Bacteroidetes	Sphingobacteriia	Sphingobacteriales	Chitinophagaceae	Parafilimonas
1257	OTU_1443	0.0196191	82.4		0.272078	High MAT	Nitrospirae	Nitrospira	Nitrospirales	Nitrospiraceae	unidentified_Nitrospiraceae	saltmarsh_clone_LCP-6
1258	OTU_884	0.0194444	82.4	0.323294		High pH	Latescibacteria
1259	OTU_669	0.0188161	82.4	0.396057	-0.549588	Low MAT	Bacteroidetes	Sphingobacteriia	Sphingobacteriales	Chitinophagaceae	Lacibacter
1260	OTU_4583	0.0181529	82.4	-0.39649	0.49815	High MAT	Acidobacteria	Solibacteres	Solibacterales	Solibacteraceae_(Subgroup_3)	AKIW659
1261	OTU_15673	0.0179088	82.4	0.514052	-0.301637	High pH	Proteobacteria	Gammaproteobacteria	Xanthomonadales	Xanthomonadaceae	Lysobacter
1262	OTU_1011	0.0171057	82.4	-0.373624	0.222517	Low pH	Chloroflexi	Ktedonobacteria	C0119
1263	OTU_1916	0.0167563	82.4			High MAT	Chloroflexi	SJA-15
1264	OTU_1573	0.0162332	82.4	-0.206628	0.293388	High MAT	Latescibacteria
1265	OTU_1373	0.0160237	82.4	0.239093	-0.329833	Low MAT	Chloroflexi	Gitt-GS-136
1266	OTU_2776	0.0160236	82.4	-0.243	0.279542	High MAT	Fibrobacteres	Chitinivibrionia
1267	OTU_834	0.0157445	82.4	0.43927	-0.404693	High pH	Proteobacteria	Gammaproteobacteria	unidentified_Gammaproteobacteria	unidentified_Gammaproteobacteria
1268	OTU_3674	0.0148719	82.4			Undetermined	Proteobacteria	Betaproteobacteria	Hydrogenophilales	Hydrogenophilaceae	Sulfuricella
1269	OTU_4193	0.0146276	82.4	-0.313563	0.274701	Low pH	Nitrospirae	Nitrospira	Nitrospirales	Nitrospiraceae
1270	OTU_2397	0.0144526	82.4	-0.279249		Low pH	Chloroflexi	SBR2076
1271	OTU_394	0.0144178	82.4		0.232765	High MAT	Firmicutes	Bacilli	Bacillales	Paenibacillaceae	Ammoniphilus
1272	OTU_1437	0.0142782	82.4			Undetermined	Acidobacteria	Subgroup_25
1273	OTU_20389	0.0141386	82.4	-0.366962		Low pH	Verrucomicrobia	OPB35_soil_group
1274	OTU_10684	0.0138942	82.4	-0.363989	0.36447	Low pH	Chloroflexi	Anaerolineae	Anaerolineales	Anaerolineaceae
1275	OTU_868	0.0137895	82.4	0.462469	-0.344717	High pH	Armatimonadetes	Fimbriimonadia	Fimbriimonadales	Fimbriimonadaceae
1276	OTU_479	0.0132663	82.4		-0.205123	Undetermined	Acidobacteria	Solibacteres	Solibacterales	Solibacteraceae_(Subgroup_3)	Bryobacter
1277	OTU_23573	0.0132661	82.4		-0.187154	Undetermined	Proteobacteria	Betaproteobacteria	Nitrosomonadales	Nitrosomonadaceae
1278	OTU_3081	0.0129167	82.4			High MAT	Actinobacteria	Thermoleophilia	Gaiellales	Gaiellaceae	Gaiella
1279	OTU_3317	0.0126729	82.4			Undetermined	Chloroflexi	Anaerolineae	Anaerolineales	Anaerolineaceae
1280	OTU_1484	0.0122885	82.4	-0.329343	0.261195	Low pH	Chloroflexi	Anaerolineae	Anaerolineales	Anaerolineaceae
1281	OTU_27000	0.0121842	82.4	0.250372		High pH	Proteobacteria	Alphaproteobacteria	Rhizobiales
1282	OTU_3120	0.0114856	82.4		0.269733	High MAT	Proteobacteria	Gammaproteobacteria	Methylococcales	Methylococcaceae	Methylomicrobium
1283	OTU_4244	0.011137	82.4	0.267352	-0.434471	Low MAT	Proteobacteria	Alphaproteobacteria	Rhizobiales	Rhizobiaceae	Rhizobium
1284	OTU_1398	0.0110669	82.4	0.368358	-0.20131	High pH	Gemmatimonadetes	unidentified_Gemmatimonadetes	Gemmatimonadales	Gemmatimonadaceae
1285	OTU_620	0.0110318	82.4			High pH	Proteobacteria	Alphaproteobacteria	Rhizobiales	DUNssu044
1286	OTU_20478	0.0102639	82.4	0.384331	-0.231709	High pH	Acidobacteria	Subgroup_6
1287	OTU_2250	0.0099151	82.4	0.206764		Undetermined	Proteobacteria	Deltaproteobacteria	Desulfurellales	Desulfurellaceae	H16
1288	OTU_2582	0.00988055	82.4			Undetermined	Proteobacteria	Deltaproteobacteria	43F-1404R
1289	OTU_3467	0.00886801	82.4	-0.228917	0.181464	High MAT	Verrucomicrobia	S-BQ2-57_soil_group
1290	OTU_121	0.0653202	81.6		0.349927	High MAT	Bacteroidetes	Sphingobacteriia	Sphingobacteriales	Chitinophagaceae	Chitinophaga
1291	OTU_498	0.0469897	81.6	0.449805		Undetermined	Chloroflexi	Anaerolineae	Anaerolineales	Anaerolineaceae	Anaerolinea
1292	OTU_1290	0.0418428	81.6	-0.496955	0.681318	Low pH	Proteobacteria	Alphaproteobacteria	Rhizobiales	Roseiarcaceae	Roseiarcus
1293	OTU_302	0.0393754	81.6	0.388048		High pH	Proteobacteria	Gammaproteobacteria	unidentified_Gammaproteobacteria	unidentified_Gammaproteobacteria
1294	OTU_459	0.0328539	81.6			Undetermined	Bacteroidetes	Bacteroidetes_vadinHA17
1295	OTU_733	0.0253105	81.6		0.298237	High MAT	Chloroflexi	Anaerolineae	Anaerolineales	Anaerolineaceae	Bellilinea
1296	OTU_1618	0.025134	81.6			High pH	Ignavibacteriae	Ignavibacteria	Ignavibacteriales	Ignavibacteriaceae	Ignavibacterium
1297	OTU_23901	0.025064	81.6	-0.403241	0.400555	Low pH	Nitrospirae	Nitrospira	Nitrospirales	FW13
1298	OTU_372	0.0233365	81.6	-0.331427	0.363034	Low pH	Acidobacteria	Solibacteres	Solibacterales	Solibacteraceae_(Subgroup_3)	Bryobacter
1299	OTU_1097	0.0229843	81.6			Undetermined	Proteobacteria	Gammaproteobacteria	Pseudomonadales	Moraxellaceae	Acinetobacter	Acinetobacter_lwoffii
1300	OTU_3072	0.0229135	81.6	-0.414462	0.250388	Low pH	Actinobacteria	unidentified_Actinobacteria	Frankiales	Frankiaceae	Jatrophihabitans
1301	OTU_2495	0.0225258	81.6			Undetermined	Bacteroidetes	Bacteroidetes_vadinHA17
1302	OTU_7833	0.0222438	81.6	0.181033	-0.612994	Low MAT	Proteobacteria	Alphaproteobacteria	Sphingomonadales	Sphingomonadaceae	Parablastomonas
1303	OTU_871	0.0216093	81.6		-0.177417	Low MAT	Bacteroidetes	Sphingobacteriia	Sphingobacteriales	Chitinophagaceae	Parafilimonas
1304	OTU_985	0.0209747	81.6	-0.280911	0.406549	High MAT	Aminicenantes
1305	OTU_842	0.0203754	81.6	0.303377	-0.289529	High pH	Proteobacteria	Alphaproteobacteria	Sphingomonadales	Sphingomonadaceae
1306	OTU_1025	0.0199882	81.6		-0.493734	Low MAT	Acidobacteria	Solibacteres	Solibacterales	Solibacteraceae_(Subgroup_3)	Paludibaculum
1307	OTU_1540	0.0183314	81.6	-0.33335	0.238917	Low pH	Chloroflexi	Anaerolineae	Anaerolineales	Anaerolineaceae	Anaerolinea
1308	OTU_9858	0.0179784	81.6			Undetermined	Gemmatimonadetes	unidentified_Gemmatimonadetes	Gemmatimonadales	Gemmatimonadaceae
1309	OTU_994	0.017943	81.6		0.311567	High MAT	Actinobacteria	unidentified_Actinobacteria	PeM15
1310	OTU_4262	0.0179079	81.6		0.373593	High MAT	Chloroflexi	SJA-15
1311	OTU_1651	0.0166391	81.6	-0.529651	0.365637	Low pH	Acidobacteria	Solibacteres	Solibacterales	Solibacteraceae_(Subgroup_3)
1312	OTU_545	0.0163924	81.6	0.302569		High pH	Gemmatimonadetes	S0134_terrestrial_group
1313	OTU_1078	0.0162514	81.6	0.342457		High pH	Proteobacteria	Alphaproteobacteria	Rhodospirillales	JG37-AG-20
1314	OTU_1295	0.0157576	81.6			Undetermined	Chloroflexi	Anaerolineae	Anaerolineales	Anaerolineaceae
1315	OTU_3321	0.0145946	81.6		0.208038	High MAT	Proteobacteria	Deltaproteobacteria	Sva0485
1316	OTU_1282	0.0143831	81.6	-0.359485		Low pH	Acidobacteria	unidentified_Acidobacteria	Acidobacteriales	Acidobacteriaceae_(Subgroup_1)
1317	OTU_1501	0.0142423	81.6	-0.358965	0.330041	High MAT	Proteobacteria	Deltaproteobacteria	Desulfurellales	Desulfurellaceae	G55
1318	OTU_3413	0.0141361	81.6	0.316237		High pH	Proteobacteria	Alphaproteobacteria	Rhizobiales	Methylocystaceae	Pleomorphomonas
1319	OTU_1116	0.0141011	81.6	-0.438392	0.203398	Low pH	Actinobacteria	Thermoleophilia	Gaiellales	unidentified_Gaiellales	unidentified_Gaiellales	bacterium_Ellin6504
1320	OTU_12600	0.0138189	81.6	0.272927		High pH	Actinobacteria	MB-A2-108
1321	OTU_9502	0.0135019	81.6	-0.280088		Low pH	Acidobacteria	Subgroup_6
1322	OTU_15090	0.013361	81.6		-0.374519	Low MAT	Acidobacteria	Subgroup_17
1323	OTU_4053	0.0132903	81.6	0.33901	-0.353027	Low MAT	Proteobacteria	Alphaproteobacteria	Rhizobiales	Phyllobacteriaceae	Mesorhizobium
1324	OTU_3032	0.0126559	81.6		-0.2839	Low MAT	Bacteroidetes	Sphingobacteriia	Sphingobacteriales	AKYH767
1325	OTU_4052	0.0125149	81.6	0.432848	-0.397533	Low MAT	Gemmatimonadetes	unidentified_Gemmatimonadetes	Gemmatimonadales	Gemmatimonadaceae	Gemmatimonas
1326	OTU_17468	0.012162	81.6		0.251152	High MAT	Firmicutes	Negativicutes	Selenomonadales	Veillonellaceae	Sporomusa
1327	OTU_8802	0.0119509	81.6		-0.357169	Low MAT	Acidobacteria	Holophagae	Subgroup_10	ABS-19
1328	OTU_712	0.0118098	81.6	0.397213	-0.236028	High pH	Proteobacteria	Alphaproteobacteria	Caulobacterales	Hyphomonadaceae	Hirschia
1329	OTU_9509	0.0111755	81.6	-0.263893		Low pH	Verrucomicrobia	OPB35_soil_group
1330	OTU_1416	0.0109638	81.6	0.397289	-0.238169	High pH	Gemmatimonadetes	unidentified_Gemmatimonadetes	Gemmatimonadales	Gemmatimonadaceae
1331	OTU_4331	0.010506	81.6	-0.237889	0.27246	Low pH	Planctomycetes	Pla3_lineage
1332	OTU_8228	0.0099068	81.6		0.218583	High MAT	Actinobacteria	unidentified_Actinobacteria	Micromonosporales	Micromonosporaceae
1333	OTU_25800	0.00944876	81.6	0.186383	-0.18198	Low MAT	Proteobacteria	Deltaproteobacteria	Myxococcales	BIrii41
1334	OTU_23887	0.00930736	81.6			Undetermined	Proteobacteria	Deltaproteobacteria	Desulfurellales	Desulfurellaceae	G55
1335	OTU_4064	0.00927238	81.6	-0.269505	0.329914	High MAT	Actinobacteria	Acidimicrobiia	Acidimicrobiales
1336	OTU_10540	0.00906056	81.6	-0.283802	0.462838	High MAT	Planctomycetes	Planctomycetacia	Planctomycetales	Planctomycetaceae	Zavarzinella
1337	OTU_925	0.00870855	81.6	0.182569	-0.275356	Low MAT	Acidobacteria	Subgroup_5
1338	OTU_124	0.130651	80.8			Low pH	Proteobacteria	Gammaproteobacteria	Xanthomonadales	Xanthomonadaceae	Mizugakiibacter
1339	OTU_736	0.109541	80.8	-0.287207	0.610208	High MAT	Proteobacteria	Gammaproteobacteria
1340	OTU_286	0.0457815	80.8	-0.232619		Undetermined	Bacteroidetes	Sphingobacteriia	Sphingobacteriales	Chitinophagaceae
1341	OTU_303	0.0421505	80.8	-0.327613	0.419334	High MAT	Nitrospirae	Nitrospira	Nitrospirales	FW13
1342	OTU_494	0.0314706	80.8		0.273486	Undetermined	GAL15
1343	OTU_1048	0.0310431	80.8	-0.357666	0.578206	Low pH	Chloroflexi	Anaerolineae	Anaerolineales	Anaerolineaceae
1344	OTU_666	0.0264155	80.8	-0.227367	0.534115	High MAT	Firmicutes	Clostridia	Clostridiales	Clostridiaceae_1	unidentified_Clostridiaceae_1
1345	OTU_1320	0.0255257	80.8	0.330859		High pH	Proteobacteria	Deltaproteobacteria	Desulfovibrionales	Desulfomicrobiaceae	Desulfomicrobium
1346	OTU_741	0.0251343	80.8	-0.329623	0.36035	Low pH	Nitrospirae	Nitrospira	Nitrospirales	Nitrospiraceae
1347	OTU_1313	0.0225709	80.8		0.225726	High MAT	Proteobacteria	Betaproteobacteria	Burkholderiales	Alcaligenaceae
1348	OTU_445	0.0223928	80.8	-0.279922	0.559035	High MAT	Proteobacteria	Betaproteobacteria
1349	OTU_20089	0.02104	80.8		0.242939	Low pH	Acidobacteria	Holophagae	Subgroup_10	ABS-19
1350	OTU_231	0.0193666	80.8	-0.233105		Low pH	Chloroflexi	Ktedonobacteria	C0119
1351	OTU_907	0.0189041	80.8	0.337089	-0.470973	Low MAT	Proteobacteria	Gammaproteobacteria	Xanthomonadales	Xanthomonadaceae
1352	OTU_7069	0.018548	80.8		0.263464	High MAT	Gemmatimonadetes	unidentified_Gemmatimonadetes	Gemmatimonadales	Gemmatimonadaceae
1353	OTU_2078	0.0181921	80.8		0.46209	High MAT	Proteobacteria	Deltaproteobacteria	Syntrophobacterales	Syntrophobacteraceae	Syntrophobacter
1354	OTU_280	0.0180145	80.8	0.476615	-0.535015	Low MAT	Verrucomicrobia	OPB35_soil_group
1355	OTU_29444	0.0179075	80.8	-0.246774		Low pH	Acidobacteria	unidentified_Acidobacteria	Acidobacteriales	Acidobacteriaceae_(Subgroup_1)
1356	OTU_2372	0.0170532	80.8	-0.260559	0.490107	High MAT	Firmicutes	Clostridia	Clostridiales	Clostridiaceae_1	Clostridium
1357	OTU_5606	0.0169463	80.8	0.395214	-0.347434	Low MAT	Proteobacteria	Alphaproteobacteria	Rhodospirillales	Rhodospirillaceae	Skermanella
1358	OTU_1908	0.0161274	80.8	0.341635	-0.286342	High pH	Proteobacteria	Alphaproteobacteria	Rhizobiales	Methylobacteriaceae
1359	OTU_25936	0.0161272	80.8	0.423008	-0.491769	Low MAT	Proteobacteria	Alphaproteobacteria	Rhodospirillales	Rhodospirillaceae	Skermanella
1360	OTU_1000	0.0159136	80.8	0.35396	-0.447535	Low MAT	Verrucomicrobia	Spartobacteria	Chthoniobacterales	Chthoniobacteraceae	Chthoniobacter
1361	OTU_1680	0.0157712	80.8	0.349352	-0.358365	Low MAT	Proteobacteria	Betaproteobacteria	Nitrosomonadales	Nitrosomonadaceae
1362	OTU_1041	0.0157712	80.8			Undetermined	Actinobacteria	unidentified_Actinobacteria	Micrococcales	Intrasporangiaceae	Oryzihumus
1363	OTU_3346	0.0154511	80.8		-0.193529	Low MAT	Chloroflexi	Anaerolineae	Anaerolineales	Anaerolineaceae	Anaerolinea
1364	OTU_1151	0.0153442	80.8	-0.509745	0.381944	Low pH	Planctomycetes	Planctomycetacia	Planctomycetales	Planctomycetaceae	Planctomyces
1365	OTU_774	0.0151308	80.8			Undetermined	Chlorobi	Chlorobia	Chlorobiales	OPB56
1366	OTU_1363	0.0144185	80.8		-0.2659	Low MAT	Acidobacteria	Blastocatellia	unidentified_Blastocatellia	Blastocatellaceae_(Subgroup_4)
1367	OTU_20988	0.0143832	80.8	0.196365	-0.231486	High pH	Planctomycetes	Phycisphaerae	Tepidisphaerales	Tepidisphaeraceae
1368	OTU_23679	0.0143831	80.8	-0.36033	0.440331	Low pH	Chloroflexi	Anaerolineae	Anaerolineales	Anaerolineaceae	Anaerolinea
1369	OTU_5637	0.0141693	80.8	-0.180629	0.387839	High MAT	Latescibacteria
1370	OTU_4525	0.0132794	80.8	0.193521		High pH	Actinobacteria	unidentified_Actinobacteria	Micromonosporales	Micromonosporaceae
1371	OTU_1591	0.0131725	80.8	0.324849	-0.210798	High pH	Chloroflexi	SHA-26
1372	OTU_810	0.0131372	80.8	-0.302606		Low pH	Armatimonadetes	Chthonomonadetes	Chthonomonadales	Chthonomonadaceae	Chthonomonas
1373	OTU_1507	0.0128527	80.8	0.181086		High pH	Latescibacteria
1374	OTU_747	0.0127102	80.8		-0.191955	Low MAT	Proteobacteria	Betaproteobacteria	Hydrogenophilales	Hydrogenophilaceae
1375	OTU_588	0.012069	80.8		0.262542	High MAT	Proteobacteria	Alphaproteobacteria	Rhodospirillales	MND8
1376	OTU_528	0.0119624	80.8			Undetermined	Proteobacteria	Alphaproteobacteria	Rhodospirillales	Rhodospirillaceae	Dongia
1377	OTU_2407	0.01182	80.8	-0.446755		Low pH	Proteobacteria	Betaproteobacteria
1378	OTU_1397	0.0111085	80.8		-0.212496	High pH	Chloroflexi	TK10
1379	OTU_881	0.0104675	80.8	0.242225	-0.249695	Undetermined	Proteobacteria	Alphaproteobacteria	Rhizobiales	Methylobacteriaceae	Microvirga
1380	OTU_4468	0.0101114	80.8	-0.385736	0.538184	Low pH	Proteobacteria	Deltaproteobacteria	Myxococcales	Polyangiaceae	Sorangium
1381	OTU_1988	0.00989771	80.8	-0.510718		Low pH	Proteobacteria	Alphaproteobacteria	Rhizobiales	unidentified_Rhizobiales	Bauldia
1382	OTU_18156	0.00918564	80.8	0.280329		High pH	Actinobacteria	Thermoleophilia	Gaiellales
1383	OTU_4218	0.00847415	80.8	0.280986	-0.266639	Low MAT	Planctomycetes	Planctomycetacia	Planctomycetales	Planctomycetaceae	Pirellula
